# Supplementary material for: Upcycling of waste sodium sulfate to sodium carbonate and sulfur
Source: Nat Commun. 2026 Apr 24;17:5503. doi: 10.1038/s41467-026-72286-y (PMC13287641; doi:10.1038/s41467-026-72286-y)
Supplement: Supplementary file 3 — Supplementary Data 1 [file 41467_2026_72286_MOESM3_ESM.xlsx]

## Sheet: Sheet1
Supplementary Data 1 | Summary of uncertainty analysis for this work and modified SSA-Process.
This Work
Impact category	Unit	Mean	Median	Standard deviation	Coefficient of variation (%)	0.025	0.975
Fine particulate matter formation	kg PM2.5 eq	0.00177524	0.00167573	0.000585171	32.9629	0.000999314	0.00320927
Fossil resource scarcity	kg oil eq	0.217137	0.19181	0.107887	49.686	0.0841001	0.50477
Freshwater ecotoxicity	kg 1,4-DCB	0.0124199	0.0105317	0.00712981	57.4064	0.00505344	0.0323315
Freshwater eutrophication	kg P eq	0.000210321	0.000158946	0.00018036	85.7546	5.52261e-05	0.000703499
Global warming	kg CO2 eq	1.3379	1.27485	0.405615	30.3173	0.731105	2.37525
Human carcinogenic toxicity	kg 1,4-DCB	0.0369127	0.0257015	0.0577085	156.338	0.00880708	0.128149
Human non-carcinogenic toxicity	kg 1,4-DCB	0.451662	0.393372	2.94728	652.541	-5.69085	5.9762
Ionizing radiation	kBq Co-60 eq	0.0539787	0.0258579	0.101873	188.728	0.00453493	0.271087
Land use	m2a crop eq	0.170815	0.145883	0.148107	86.7061	-0.0454812	0.552687
Marine ecotoxicity	kg 1,4-DCB	0.017322	0.0146715	0.00997538	57.5878	0.00713312	0.0453065
Marine eutrophication	kg N eq	2.22692e-05	2.08856e-05	7.20437e-06	32.3514	1.2239e-05	3.98152e-05
Mineral resource scarcity	kg Cu eq	0.000607266	0.000576179	0.000202124	33.2843	0.000327826	0.00104677
Ozone formation, Human health	kg NOx eq	0.00325604	0.00302722	0.00120896	37.1298	0.00160565	0.00605904
Ozone formation, Terrestrial ecosystems	kg NOx eq	0.00337428	0.00316216	0.0012226	36.2328	0.00167494	0.00622179
Stratospheric ozone depletion	kg CFC11 eq	8.80367e-07	7.86469e-07	4.24548e-07	48.224	3.64926e-07	1.96051e-06
Terrestrial acidification	kg SO2 eq	0.00387289	0.00363282	0.00134428	34.71	0.00207247	0.00725899
Terrestrial ecotoxicity	kg 1,4-DCB	1.38563	1.32613	0.445166	32.1273	0.756505	2.51046
Water consumption	m3	-0.00359556	0.0966284	0.661072	-18385.8	-1.58412	1.05787
Ecosystems	Pt	0.0018111	0.00208617	0.00253198	139.804	-0.00411545	0.00643479
Human health	Pt	0.0324943	0.0322388	0.0227954	70.1521	-0.0115024	0.0788202
Resources	Pt	0.000296234	0.000269581	0.000119654	40.3916	0.000143675	0.000614415
Total environmental impact	Pt	0.0346016	0.0348841	0.0251042	72.5521	-0.0146823	0.0847459
Cumulative energy demand	MJ	20.2368	18.8205	7.167	35.4156	10.5441	37.6192
Modified SSA-Process
Impact category	Unit	Mean	Median	Standard deviation	Coefficient of variation (%)	0.025	0.975
Fine particulate matter formation	kg PM2.5 eq	0.00491843	0.00473193	0.00117646	23.9195	0.00324762	0.00763971
Fossil resource scarcity	kg oil eq	0.678421	0.606853	0.303577	44.7476	0.31567	1.48097
Freshwater ecotoxicity	kg 1,4-DCB	0.0458999	0.0396208	0.0330226	71.9448	0.0231408	0.0984683
Freshwater eutrophication	kg P eq	0.000632152	0.00048202	0.00053215	84.1807	0.000184431	0.00205308
Global warming	kg CO2 eq	3.34543	3.31033	0.756597	22.6158	2.21264	4.87133
Human carcinogenic toxicity	kg 1,4-DCB	0.114902	0.093877	0.129523	112.725	0.0259129	0.330569
Human non-carcinogenic toxicity	kg 1,4-DCB	1.86995	1.5472	18.5826	993.747	-37.375	38.6616
Ionizing radiation	kBq Co-60 eq	0.144139	0.0758141	0.226446	157.102	0.0147771	0.776388
Land use	m2a crop eq	0.0405651	0.0343653	0.0269251	66.375	0.0155564	0.103947
Marine ecotoxicity	kg 1,4-DCB	0.0621625	0.0534045	0.0463485	74.5602	0.031145	0.133517
Marine eutrophication	kg N eq	0.000111322	0.000103906	3.7972e-05	34.1101	5.97262e-05	0.0002044
Mineral resource scarcity	kg Cu eq	0.00235001	0.00221568	0.000728755	31.0107	0.00141532	0.00422917
Ozone formation, Human health	kg NOx eq	0.00839914	0.00813846	0.00233378	27.7859	0.00476961	0.0138962
Ozone formation, Terrestrial ecosystems	kg NOx eq	0.00846165	0.00820222	0.0023363	27.6105	0.00482553	0.0139999
Stratospheric ozone depletion	kg CFC11 eq	5.2889e-07	5.07613e-07	1.37507e-07	25.9991	3.17075e-07	8.71345e-07
Terrestrial acidification	kg SO2 eq	0.010824	0.0105103	0.00245123	22.6463	0.00706782	0.0164701
Terrestrial ecotoxicity	kg 1,4-DCB	4.33273	4.0668	1.49112	34.4152	2.43144	7.30575
Water consumption	m3	0.0364186	0.241426	1.7842	4899.16	-4.04182	2.82859
Ecosystems	Pt	0.0038935	0.00510107	0.00699104	179.557	-0.0135396	0.0144269
Human health	Pt	0.0881193	0.0925528	0.0784767	89.0573	-0.0755287	0.240041
Resources	Pt	0.00101713	0.000978284	0.000294333	28.9377	0.000603606	0.0017095
Total environmental impact	Pt	0.0930299	0.0973748	0.0835158	89.7731	-0.0896443	0.251009
Cumulative energy demand	MJ	37.9044	35.3456	13.2699	35.0089	20.572	71.5046
Note: The Monte Carlo simulation reveals relatively high coefficients of variation (CV) for water consumption and human non-carcinogenic toxicity in both This work and the SSA-Process. This elevated uncertainty stems primarily from the intrinsic characteristics of the LCA methodology (i.e., ReCiPe) rather than solely from measurement errors in the foreground inventory. As extensively documented i…
1. Huijbregts, M.A.J. et al. ReCiPe2016: a harmonised life cycle impact assessment method at midpoint and endpoint level. Int. J. Life Cycle Assess. 22, 138-147 (2017).
2. Santero, N. & Hendry, J. Harmonization of LCA methodologies for the metal and mining industry. Int. J. Life Cycle Assess. 21, 1543-1553 (2016).
3. Wang, S. et al. Mitigating overestimation in lithium-ion battery recycling LCA: The critical role of ex-post data and operational parameters. Chem. Eng. J. 521, 166261 (2025).
