# Supplementary material for: Upcycling of waste sodium sulfate to sodium carbonate and sulfur
Source: Nat Commun. 2026 Apr 24;17:5503. doi: 10.1038/s41467-026-72286-y (PMC13287641; doi:10.1038/s41467-026-72286-y)
Supplement: Supplementary file 6 — Source data [file 41467_2026_72286_MOESM6_ESM.xlsx]

## Sheet: Fig. 2
a										b				c						d								e						f
Temperature (°C)	C	CO2	CO	COS	CS2	S2	Na2CO3	Na2S2	Na2S	Temperature (°C)	Mass (%)	Temperature (°C)	Mass (%)	Temperature (°C)	CO	O2	CO2	SO2	SO3	Pristine Na2SO4				After roasting
600	2.0644	0.72568	0.24927	0.02481	0.00021404	2.1424e-05	0.51792	0.48208	0	100	99.588	100.02	99.91	40.11	1	0	0	0	2	2-Theta (degree)	Intensity (a.u.)	Na2SO4 (JCPDS 24-1,132)		2-Theta (degree)	Intensity (a.u.)	Na2S (JCPDS 23-0,441)
650	1.475	0.57155	0.41956	0.00886	3.47e-05	0	0.02236	0	0.97764	100.08	99.588	100.1	99.91	40.28	90472400	55902200	1003520	9180	25508	10	93	18.629	0	10	70	23.541	0							Temperature (°C)	CO2/CO	yEr±	Conversion rate (%)	yEr±
700	1.1217	0.38625	0.61159	0.00215	0	0	0.00621	0	0.99379	100.16	99.588	100.19	99.91	40.46	90308600	59736100	997376	8952	25020	10.02	69	18.629	9	10.02	71	23.541	62							750	1.1156	0.03	98.3	1
750	0.72987	0.22247	0.77713	0.00040882	0	0	0.00134	0	0.99866	100.25	99.588	100.26	99.91	40.63	90423300	58851300	985344	8920	23384	10.04	85	18.629		10.04	60	23.541								800	0.9326	0.03	97.5	1.2
800	0.40931	0.11387	0.88606	6.5175e-05	0	0	0.00022943	0	0.99977	100.33	99.587	100.35	99.91	40.81	90112000	57868300	971776	9076	23752	10.06	89	19.819	0	10.06	67	27.261	0							850	0.9065	0.03	97.3	1.3
850	0.21029	0.05549	0.94448	1.1913E-05 0	0	0	0	0	0.99995	100.41	99.587	100.43	99.91	40.98	89980900	56705000	964864	8896	23876	10.08	75	19.819	4	10.08	79	27.261	5
900	0.10591	0.0272	0.97272	2.7054e-05	0	0	0	0	0.99989	100.5	99.587	100.51	99.91	41.16	89718800	55312400	945408	8780	22604	10.1	67	19.819		10.1	75	27.261
										100.58	99.587	100.6	99.91	41.34	89374700	54067200	931072	8872	23204	10.12	70	22.612	0	10.12	66	38.922	0
										100.67	99.587	100.68	99.91	41.51	89309200	52805600	925440	8704	23444	10.14	75	22.612	35	10.14	68	38.922	100
										100.75	99.586	100.76	99.91	41.69	88817700	51675100	914432	8476	23396	10.16	85	22.612		10.16	71	38.922
										100.83	99.586	100.85	99.91	41.86	88997900	50495500	907520	8460	22476	10.18	63	23.592	0	10.18	81	46.002	0
										100.91	99.586	100.93	99.91	42.04	88703000	49578000	895232	8456	22064	10.2	77	23.592	30	10.2	65	46.002	16
										101	99.586	101.02	99.909	42.21	88522800	48807900	894976	8396	23456	10.22	78	23.592		10.22	64	46.002
										101.08	99.586	101.1	99.909	42.39	88522800	48021500	883968	8152	22832	10.24	86	25.539	0	10.24	65	48.162	0
										101.16	99.585	101.18	99.909	42.56	88244200	47300600	876800	8264	23016	10.26	78	25.539	25	10.26	77	48.162	1
										101.25	99.585	101.27	99.909	42.74	88391700	46481400	866560	8216	22376	10.28	75	25.539		10.28	68	48.162
										101.33	99.585	101.35	99.909	42.91	87965700	45809700	864256	8260	23408	10.3	74	31.831	0	10.3	73	56.223	0
										101.42	99.585	101.43	99.909	43.09	87998500	44957700	850176	7792	23492	10.32	76	31.831	100	10.32	66	56.223	12
										101.5	99.585	101.52	99.909	43.26	87719900	44204000	846848	8096	23024	10.34	75	31.831		10.34	64	56.223
										101.58	99.585	101.6	99.909	43.44	87523300	43548700	828672	8204	23488	10.36	64	33.981	0	10.36	82	61.803	0
										101.67	99.584	101.68	99.909	43.61	87621600	42778600	822272	7853	21860	10.38	77	33.981	45	10.38	68	61.803	5
										101.75	99.584	101.77	99.909	43.79	87146500	42156000	817664	7977	22884	10.4	80	33.981		10.4	68	61.803
										101.83	99.584	101.85	99.909	43.96	87244800	41435100	807680	7872	23228	10.42	81	36.418	0	10.42	68	63.583	0
										101.92	99.584	101.93	99.909	44.14	86949900	40812500	800000	7794	23508	10.44	80	36.418	2	10.44	70	63.583	1
										102	99.584	102.02	99.909	44.31	86802400	40255500	798464	8200	24220	10.46	67	36.418		10.46	74	63.583
										102.08	99.583	102.1	99.908	44.49	86769700	39534600	792064	7811	23860	10.48	77	37.817	0	10.48	67	70.503	0
										102.17	99.583	102.18	99.908	44.66	86343700	39010300	774144	7743	23504	10.5	73	37.817	20	10.5	71	70.503	18
										102.25	99.583	102.27	99.908	44.84	86605800	38387700	767232	7761	23348	10.52	79	37.817		10.52	73	70.503
										102.34	99.583	102.35	99.908	45.01	86163500	37830700	760832	7488	22228	10.54	81	40.264	0	10.54	73	75.483	0
										102.42	99.583	102.43	99.908	45.19	86032400	37273600	756480	8066	24256	10.56	79	40.264	4	10.56	70	75.483	3
										102.5	99.582	102.52	99.908	45.36	85966800	36700200	743424	7787	23880	10.58	73	40.264		10.58	70	75.483
										102.58	99.582	102.6	99.908	45.54	85622800	36208600	736512	7577	21968	10.6	67	41.304	0	10.6	71
										102.67	99.582	102.68	99.908	45.71	85737500	35602400	723456	7441	22204	10.62	70	41.304	2	10.62	63
										102.75	99.582	102.77	99.908	45.89	85278700	35110900	719360	7761	23136	10.64	77	41.304		10.64	53
										102.84	99.582	102.85	99.907	46.06	85246000	34603000	716032	7518	22272	10.66	73	42.38	0	10.66	74
										102.92	99.581	102.94	99.907	46.24	85065700	34013200	709120	7554	24824	10.68	69	42.38	6	10.68	91
										103.01	99.581	103.02	99.907	46.41	84721700	33570800	709632	7589	23528	10.7	77	42.38		10.7	67
										103.09	99.581	103.11	99.907	46.59	84852700	32956400	695296	7494	22648	10.72	82	43.015	0	10.72	72
										103.17	99.581	103.19	99.907	46.76	84328400	32567300	701440	7606	23360	10.74	72	43.015	6	10.74	73
										103.26	99.58	103.27	99.907	46.94	84361200	32006100	685312	7342	22976	10.76	67	43.015		10.76	66
										103.34	99.58	103.36	99.907	47.11	84033500	31506400	674816	7306	21900	10.78	64	43.34	0	10.78	72
										103.42	99.58	103.44	99.907	47.29	83771400	31043600	668160	7228	22280	10.8	74	43.34	7	10.8	78
										103.5	99.58	103.52	99.907	47.46	83755000	30535700	666624	7214	22356	10.82	80	43.34		10.82	66
										103.58	99.58	103.6	99.907	47.64	83230700	30109700	655360	7223	22024	10.84	73	43.871	0	10.84	78
										103.66	99.579	103.68	99.907	47.81	83378200	29610000	651520	7183	22576	10.86	87	43.871	5	10.86	66
										103.75	99.579	103.77	99.907	47.99	82853900	29151200	648704	7314	22460	10.88	62	43.871		10.88	61
										103.84	99.579	103.85	99.907	48.16	82722800	28729300	649728	7290	23024	10.9	73	46.208	0	10.9	76
										103.92	99.579	103.94	99.906	48.34	82591700	28254200	638464	6960	21368	10.92	79	46.208	18	10.92	65
										104	99.579	104.03	99.906	48.52	82182100	27832300	630272	6927	21088	10.94	76	46.208		10.94	68
										104.09	99.578	104.11	99.906	48.69	82198500	27353100	626944	7207	23412	10.96	85	48.293	0	10.96	82
										104.17	99.578	104.19	99.906	48.87	81690600	26984400	620544	6896	22004	10.98	81	48.293	9	10.98	69
										104.26	99.578	104.27	99.906	49.04	81608700	26546200	619008	6891	22132	11	71	48.293		11	65
										104.34	99.578	104.36	99.906	49.22	81281000	26132500	615424	7157	22324	11.02	60	49.756	0	11.02	68
										104.43	99.578	104.44	99.906	49.39	80887800	25735200	607232	7047	20984	11.04	90	49.756	1	11.04	70
										104.51	99.578	104.52	99.906	49.57	80904200	25284600	597760	6932	21556	11.06	72	49.756		11.06	69
										104.59	99.577	104.61	99.906	49.74	80330800	24948700	590592	6931	21412	11.08	69	51.563	0	11.08	63
										104.67	99.577	104.69	99.906	49.92	80298000	24510500	590848	6860	22024	11.1	69	51.563	1	11.1	67
										104.76	99.577	104.78	99.906	50.09	79888400	24158200	583424	7029	21592	11.12	79	51.563		11.12	66
										104.84	99.577	104.86	99.906	50.27	79495200	23838700	589568	6761	22164	11.14	84	52.241	0	11.14	79
										104.92	99.577	104.94	99.905	50.44	79429600	23396400	580352	6945	22032	11.16	70	52.241	13	11.16	67
										105	99.576	105.02	99.905	50.62	78823400	23064600	571392	6700	21472	11.18	67	52.241		11.18	78
										105.09	99.576	105.11	99.905	50.79	78741500	22663200	576768	6548	20796	11.2	83	52.49	0	11.2	58
										105.17	99.576	105.19	99.905	50.97	78299100	22364200	567808	6756	23276	11.22	70	52.49	18	11.22	65
										105.26	99.576	105.28	99.905	51.14	77971500	22003700	563712	6905	22924	11.24	78	52.49		11.24	65
										105.35	99.576	105.36	99.905	51.32	77807600	21618700	557312	6639	20820	11.26	72	54.01	0	11.26	66
										105.43	99.576	105.45	99.905	51.49	77217800	21323800	550656	6833	22120	11.28	87	54.01	2	11.28	73
										105.51	99.575	105.53	99.905	51.67	77119500	20955100	547584	6595	20404	11.3	83	54.01		11.3	84
										105.59	99.575	105.61	99.905	51.84	76578800	20652000	544512	6416	21232	11.32	65	56.671	0	11.32	80
										105.67	99.575	105.69	99.905	52.02	76185600	20299800	541696	6704	20696	11.34	61	56.671	3	11.34	76
										105.76	99.575	105.78	99.905	52.19	75759600	19992600	535296	6465	21188	11.36	74	56.671		11.36	69
										105.84	99.575	105.86	99.905	52.37	75137000	19714000	536832	6713	21148	11.38	79	56.758	0	11.38	63
										105.93	99.574	105.94	99.905	52.54	74858500	19345400	533248	6631	22560	11.4	73	56.758	4	11.4	63
										106.01	99.574	106.03	99.904	52.72	74088400	19103700	526592	6550	20696	11.42	66	56.758		11.42	74
										106.09	99.574	106.11	99.904	52.89	73629700	18800600	526848	6584	20952	11.44	78	57.108	0	11.44	77
										106.18	99.574	106.19	99.904	53.07	73138200	18513900	528384	6667	21860	11.46	73	57.108	3	11.46	79
										106.26	99.574	106.28	99.904	53.24	72417300	18227200	522432	6637	21956	11.48	74	57.108		11.48	81
										106.35	99.573	106.36	99.904	53.42	71876600	17940500	520704	6456	21712	11.5	73	58.174	0	11.5	73
										106.43	99.573	106.44	99.904	53.59	71057400	17649700	511872	6411	20732	11.52	66	58.174	9	11.52	64
										106.51	99.573	106.53	99.904	53.77	70615000	17330200	506112	6421	20928	11.54	80	58.174		11.54	62
										106.59	99.573	106.61	99.904	53.94	69812200	17084400	501504	6310	20788	11.56	73	59.04	0	11.56	68
										106.68	99.573	106.69	99.904	54.12	68993000	16826400	498560	6579	21420	11.58	75	59.04	10	11.58	79
										106.76	99.573	106.78	99.904	54.29	68223000	16564200	495488	6374	20688	11.6	76	59.04		11.6	79
										106.84	99.572	106.86	99.903	54.47	67256300	16334800	492864	6165	20424	11.62	66	60.37	0	11.62	51
										106.93	99.572	106.95	99.903	54.64	66519000	16052200	496512	6533	22672	11.64	76	60.37	3	11.64	62
										107.01	99.572	107.03	99.903	54.82	65421300	15872000	494592	6371	20152	11.66	86	60.37		11.66	54
										107.09	99.572	107.12	99.903	55	64618500	15577100	486400	6098	20164	11.68	69	62.17	0	11.68	76
										107.18	99.572	107.2	99.903	55.17	63651800	15327200	481280	6202	20220	11.7	78	62.17	1	11.7	75
										107.26	99.571	107.28	99.903	55.35	62783500	15061000	477376	6400	21076	11.72	79	62.17		11.72	71
										107.34	99.571	107.36	99.903	55.52	61915100	14876700	476800	6239	21192	11.74	73	62.731	0	11.74	67
										107.43	99.571	107.44	99.903	55.7	61046800	14643200	476480	6208	21040	11.76	71	62.731	2	11.76	60
										107.51	99.57	107.52	99.903	55.87	60342300	14442500	474880	6435	21424	11.78	89	62.731		11.78	68
										107.6	99.57	107.61	99.903	56.05	59392000	14221300	472768	6110	20512	11.8	76	64.038	0	11.8	79
										107.68	99.57	107.7	99.903	56.22	58671100	13979600	468416	6229	20464	11.82	71	64.038	9	11.82	72
										107.76	99.57	107.78	99.903	56.4	57720800	13783000	465664	6074	20556	11.84	81	64.038		11.84	78
										107.85	99.57	107.86	99.903	56.57	57032700	13561900	467200	6347	22124	11.86	76	64.551	0	11.86	74
										107.94	99.569	107.95	99.903	56.75	56098800	13426700	474816	6134	20676	11.88	79	64.551	2	11.88	75
										108.02	99.569	108.04	99.902	56.92	55410700	13131800	460864	5942	20752	11.9	75	64.551		11.9	71
										108.1	99.569	108.12	99.902	57.1	54558700	12959700	458432	6269	20984	11.92	72	66.611	0	11.92	85
										108.19	99.569	108.2	99.902	57.27	53870600	12714000	452032	5888	20508	11.94	69	66.611	4	11.94	73
										108.27	99.569	108.28	99.902	57.45	53035000	12566500	454272	6099	20004	11.96	73	66.611		11.96	63
										108.35	99.568	108.36	99.902	57.62	52396000	12341200	451456	5962	20376	11.98	79	68.151	0	11.98	68
										108.43	99.568	108.45	99.902	57.8	51658800	12189700	447488	6114	21692	12	72	68.151	3	12	72
										108.51	99.568	108.54	99.902	57.97	50954200	12009500	453120	6185	20684	12.02	79	68.151		12.02	70
										108.59	99.568	108.62	99.902	58.15	50184200	11804700	444928	5990	20536	12.04	75	70.357	0	12.04	78
										108.68	99.568	108.7	99.902	58.32	49496100	11599900	440512	6049	20552	12.06	65	70.357	1	12.06	77
										108.76	99.568	108.78	99.902	58.5	48840700	11460600	440576	6018	20136	12.08	76	70.357		12.08	81
										108.85	99.567	108.87	99.902	58.67	48103400	11284500	441472	6358	21856	12.1	78	70.77	0	12.1	72
										108.93	99.567	108.95	99.902	58.85	47480800	11120600	438912	5981	20920	12.12	77	70.77	2	12.12	73
										109.02	99.567	109.03	99.902	59.02	46809100	10969100	442560	6057	20456	12.14	77	70.77		12.14	75
										109.1	99.567	109.12	99.902	59.2	46219300	10772500	431424	5819	20260	12.16	71	71.601	0	12.16	85
										109.19	99.567	109.2	99.901	59.37	45498400	10620900	431296	6086	19820	12.18	84	71.601	3	12.18	82
										109.27	99.566	109.29	99.901	59.55	44924900	10428400	426752	6018	20704	12.2	78	71.601		12.2	93
										109.35	99.566	109.37	99.901	59.72	44236800	10326000	427136	5786	19928	12.22	73	71.752	0	12.22	75
										109.44	99.566	109.45	99.901	59.9	43728900	10125300	429440	6009	20824	12.24	89	71.752	2	12.24	88
										109.51	99.566	109.54	99.901	60.07	43008000	9998336	420800	5863	19976	12.26	76	71.752		12.26	63
										109.6	99.566	109.62	99.901	60.25	42500100	9826304	419008	5817	19460	12.28	78	73.057	0	12.28	82
										109.68	99.565	109.7	99.901	60.42	41812000	9678848	414720	5982	21120	12.3	72	73.057	3	12.3	88
										109.77	99.565	109.78	99.901	60.6	41320400	9543680	420224	5629	19492	12.32	75	73.057		12.32	77
										109.85	99.565	109.87	99.901	60.77	40632300	9379840	410112	5872	19944	12.34	76	74.58	0	12.34	76
										109.94	99.565	109.95	99.901	60.95	40140800	9256960	420032	5660	19952	12.36	77	74.58	2	12.36	82
										110.02	99.565	110.03	99.901	61.12	39518200	9121792	409792	5976	20580	12.38	71	74.58		12.38	72
										110.11	99.565	110.12	99.901	61.3	39059500	8962048	408384	5797	19776	12.4	78	76.125	0	12.4	63
										110.19	99.564	110.2	99.901	61.47	38404100	8859648	406336	5744	20364	12.42	69	76.125	1	12.42	79
										110.27	99.564	110.29	99.901	61.65	37961700	8736768	413056	5826	20108	12.44	81	76.125		12.44	70
										110.35	99.564	110.37	99.9	61.82	37404700	8564736	400320	5912	19860	12.46	73	77.42	0	12.46	67
										110.44	99.564	110.45	99.9	62	36945900	8466432	403840	5768	20384	12.48	70	77.42	2	12.48	88
										110.52	99.564	110.54	99.9	62.18	36339700	8330240	402816	5787	20056	12.5	89	77.42		12.5	79
										110.6	99.563	110.62	99.9	62.35	35864600	8217600	402816	5838	21084	12.52	87			12.52	77
										110.68	99.563	110.71	99.9	62.53	35340300	8087552	401152	5592	20036	12.54	67			12.54	72
										110.77	99.563	110.79	99.9	62.7	34848800	7971840	398080	5787	19828	12.56	80			12.56	66
										110.85	99.563	110.87	99.9	62.88	34373600	7827456	393088	5765	19364	12.58	75			12.58	78
										110.93	99.563	110.95	99.9	63.05	33898500	7716864	388864	5601	19188	12.6	79			12.6	77
										111.02	99.563	111.04	99.9	63.23	33468400	7590912	393344	5818	19324	12.62	80			12.62	79
										111.1	99.562	111.12	99.9	63.4	33009700	7492608	387776	6103	20536	12.64	76			12.64	61
										111.19	99.562	111.21	99.899	63.58	32583700	7388160	388352	5745	20324	12.66	60			12.66	48
										111.27	99.562	111.29	99.899	63.75	32026600	7294976	387584	5855	19092	12.68	76			12.68	78
										111.35	99.562	111.37	99.899	63.93	31666200	7152640	381824	5837	19576	12.7	85			12.7	65
										111.44	99.561	111.46	99.899	64.1	31162400	7075840	387072	5812	20468	12.72	73			12.72	73
										111.52	99.561	111.54	99.899	64.28	30769200	6938624	381312	5556	19960	12.74	74			12.74	80
										111.6	99.561	111.62	99.899	64.45	30318600	6863872	377984	5544	19620	12.76	86			12.76	71
										111.68	99.561	111.71	99.899	64.63	29974500	6729728	375936	5787	19324	12.78	79			12.78	73
										111.77	99.561	111.79	99.899	64.8	29532200	6657024	373696	5701	20052	12.8	70			12.8	87
										111.86	99.56	111.87	99.899	64.98	29130800	6558720	375232	5519	18944	12.82	76			12.82	76
										111.94	99.56	111.96	99.899	65.15	28708900	6455296	371264	5623	18968	12.84	68			12.84	75
										112.02	99.56	112.04	99.899	65.33	28348400	6373376	374784	5700	20284	12.86	74			12.86	82
										112.1	99.56	112.12	99.899	65.5	27934700	6265856	369472	5604	18968	12.88	69			12.88	91
										112.19	99.56	112.21	99.899	65.68	27545600	6179840	370048	5935	21148	12.9	82			12.9	70
										112.27	99.559	112.29	99.899	65.85	27201500	6089728	368256	5872	20196	12.92	75			12.92	60
										112.36	99.559	112.37	99.899	66.03	26779600	6013952	369920	5649	19660	12.94	83			12.94	69
										112.44	99.559	112.46	99.898	66.2	26447900	5926912	367936	5509	19356	12.96	80			12.96	76
										112.52	99.559	112.54	99.898	66.38	26054700	5838848	364352	5697	19192	12.98	71			12.98	80
										112.61	99.559	112.63	99.898	66.55	25751600	5756928	370944	5624	19140	13	81			13	74
										112.69	99.558	112.71	99.898	66.73	25342000	5656576	359168	5569	20068	13.02	86			13.02	67
										112.77	99.558	112.8	99.898	66.9	25002000	5569536	363392	5651	20056	13.04	73			13.04	73
										112.86	99.558	112.88	99.898	67.08	24662000	5505024	366464	5673	20040	13.06	80			13.06	76
										112.94	99.558	112.96	99.898	67.25	24338400	5416960	359680	5632	18892	13.08	73			13.08	61
										113.03	99.558	113.04	99.898	67.43	24002600	5328896	358144	5750	19424	13.1	87			13.1	100
										113.11	99.557	113.12	99.898	67.6	23654400	5263360	356672	5687	19992	13.12	101			13.12	80
										113.19	99.557	113.21	99.898	67.78	23367700	5191680	360064	5731	20164	13.14	81			13.14	85
										113.28	99.557	113.29	99.898	67.95	23040000	5124096	352192	5608	19100	13.16	83			13.16	76
										113.36	99.557	113.37	99.898	68.13	22745100	5033984	352384	5611	19680	13.18	68			13.18	68
										113.44	99.557	113.46	99.898	68.3	22376400	4976640	352576	5517	18940	13.2	77			13.2	75
										113.53	99.556	113.54	99.898	68.48	22147100	4888576	349184	5761	19960	13.22	83			13.22	81
										113.61	99.556	113.63	99.898	68.65	21790700	4833280	355712	5639	20028	13.24	79			13.24	79
										113.7	99.556	113.71	99.898	68.83	21512200	4747264	349696	5566	18072	13.26	86			13.26	76
										113.78	99.556	113.79	99.897	69.01	21229600	4692992	347968	5385	19136	13.28	87			13.28	79
										113.86	99.556	113.88	99.897	69.18	20946900	4634624	353920	5540	20264	13.3	83			13.3	80
										113.95	99.555	113.96	99.897	69.36	20668400	4563968	348608	5405	19336	13.32	83			13.32	89
										114.03	99.555	114.05	99.897	69.53	20353000	4513792	349824	5816	21152	13.34	72			13.34	97
										114.11	99.555	114.13	99.897	69.71	20099100	4441088	349824	5773	19732	13.36	90			13.36	74
										114.2	99.555	114.22	99.897	69.88	19804200	4382720	346304	5512	19004	13.38	82			13.38	82
										114.28	99.554	114.29	99.897	70.06	19574800	4286464	338240	5765	19868	13.4	87			13.4	79
										114.36	99.554	114.38	99.897	70.23	19279900	4249600	344704	5785	20780	13.42	85			13.42	80
										114.45	99.554	114.46	99.897	70.41	19038200	4175872	337536	5504	18196	13.44	87			13.44	67
										114.53	99.554	114.54	99.897	70.58	18780200	4115456	335808	5607	19100	13.46	88			13.46	62
										114.61	99.554	114.63	99.897	70.76	18534400	4056064	332096	5561	19208	13.48	79			13.48	70
										114.7	99.553	114.71	99.897	70.93	18284500	4003840	333824	5217	17988	13.5	97			13.5	80
										114.78	99.553	114.8	99.897	71.11	18018300	3936256	328512	5825	20508	13.52	91			13.52	85
										114.86	99.553	114.88	99.897	71.28	17817600	3888128	329984	5628	19688	13.54	70			13.54	84
										114.95	99.553	114.96	99.897	71.46	17551400	3846144	332288	5556	18924	13.56	86			13.56	93
										115.03	99.553	115.05	99.897	71.63	17334300	3788800	331392	5627	19936	13.58	76			13.58	78
										115.12	99.552	115.13	99.896	71.81	17072100	3738624	329280	5710	18700	13.6	77			13.6	76
										115.2	99.552	115.22	99.896	71.98	16887800	3689472	336704	5617	19432	13.62	86			13.62	81
										115.28	99.552	115.3	99.896	72.16	16617500	3637248	335232	5671	20008	13.64	83			13.64	71
										115.36	99.551	115.38	99.896	72.33	16425000	3591168	335488	5513	18664	13.66	78			13.66	70
										115.45	99.551	115.46	99.896	72.51	16207900	3542016	328832	5302	18584	13.68	65			13.68	92
										115.53	99.551	115.55	99.896	72.68	15986700	3472384	322752	5198	17912	13.7	65			13.7	95
										115.61	99.551	115.64	99.896	72.86	15777800	3428352	322944	5593	18708	13.72	78			13.72	78
										115.7	99.551	115.72	99.896	73.03	15564800	3394560	324096	5483	19884	13.74	74			13.74	59
										115.78	99.55	115.8	99.896	73.21	15376400	3352576	330880	5582	19248	13.76	81			13.76	64
										115.87	99.55	115.88	99.896	73.38	15147000	3301376	323264	5638	18736	13.78	77			13.78	75
										115.95	99.55	115.96	99.896	73.56	14983200	3265536	329408	5540	19768	13.8	84			13.8	85
										116.03	99.55	116.05	99.896	73.73	14745600	3216384	322880	5460	18148	13.82	83			13.82	77
										116.12	99.55	116.13	99.895	73.91	14594000	3154944	322304	5670	19624	13.84	87			13.84	83
										116.2	99.549	116.22	99.895	74.08	14364700	3123200	319680	5618	19260	13.86	87			13.86	87
										116.28	99.549	116.3	99.895	74.26	14200800	3079168	323712	5586	18600	13.88	82			13.88	78
										116.36	99.549	116.39	99.895	74.43	13987800	3035136	317312	5485	18456	13.9	68			13.9	89
										116.45	99.549	116.47	99.895	74.61	13828100	2981888	314496	5295	18544	13.92	79			13.92	90
										116.53	99.549	116.55	99.895	74.78	13627400	2951168	313280	5436	19012	13.94	88			13.94	79
										116.61	99.548	116.63	99.895	74.96	13479900	2925568	321984	5420	19320	13.96	85			13.96	69
										116.7	99.548	116.72	99.895	75.13	13295600	2876416	315648	5553	20252	13.98	91			13.98	78
										116.78	99.548	116.8	99.895	75.31	13127700	2836480	313280	5610	18668	14	75			14	86
										116.87	99.548	116.88	99.895	75.48	12955600	2799616	314944	5718	18584	14.02	85			14.02	72
										116.95	99.548	116.96	99.895	75.66	12750800	2755584	314048	5495	18768	14.04	85			14.04	78
										117.04	99.547	117.05	99.895	75.84	12615700	2721792	312448	5375	18656	14.06	73			14.06	78
										117.12	99.547	117.13	99.895	76.01	12451800	2691072	313600	5396	19188	14.08	77			14.08	79
										117.2	99.547	117.22	99.895	76.19	12296200	2641920	309504	5315	18320	14.1	65			14.1	80
										117.29	99.547	117.3	99.895	76.36	12124200	2612224	308800	5620	18160	14.12	98			14.12	91
										117.37	99.546	117.38	99.894	76.54	11989000	2571264	307264	5447	18076	14.14	78			14.14	79
										117.45	99.546	117.47	99.894	76.71	11812900	2540544	305920	5500	17820	14.16	92			14.16	88
										117.54	99.546	117.55	99.894	76.89	11690000	2513920	315008	5596	19048	14.18	95			14.18	102
										117.62	99.546	117.63	99.894	77.06	11513900	2482176	308288	5306	18760	14.2	96			14.2	92
										117.7	99.546	117.72	99.894	77.24	11386900	2450432	309056	5485	18512	14.22	84			14.22	83
										117.78	99.545	117.8	99.894	77.41	11223000	2404352	302272	5288	17452	14.24	104			14.24	104
										117.87	99.545	117.88	99.894	77.59	11100200	2376704	307712	5467	18728	14.26	87			14.26	95
										117.95	99.545	117.97	99.894	77.76	10936300	2361344	312320	5596	19404	14.28	110			14.28	89
										118.03	99.545	118.05	99.894	77.94	10805200	2312192	300352	5511	19212	14.3	103			14.3	99
										118.12	99.545	118.14	99.894	78.11	10670100	2289664	304192	5521	17748	14.32	81			14.32	95
										118.2	99.544	118.22	99.894	78.29	10534900	2250752	300608	5608	19672	14.34	75			14.34	97
										118.28	99.544	118.31	99.894	78.46	10391600	2236416	302400	5167	18136	14.36	86			14.36	91
										118.37	99.544	118.39	99.894	78.64	10281000	2201600	302528	5491	18100	14.38	74			14.38	91
										118.45	99.544	118.48	99.894	78.81	10133500	2163712	297600	5385	17288	14.4	81			14.4	84
										118.54	99.543	118.55	99.894	78.99	10002400	2139136	298624	5603	18240	14.42	95			14.42	87
										118.62	99.543	118.64	99.894	79.16	9887744	2106368	296768	5600	18112	14.44	76			14.44	77
										118.7	99.543	118.72	99.893	79.34	9768960	2084608	298880	5440	17976	14.46	86			14.46	89
										118.79	99.543	118.81	99.893	79.51	9641984	2051840	298240	5478	19076	14.48	76			14.48	84
										118.87	99.542	118.89	99.893	79.69	9523200	2032128	299840	5639	18980	14.5	85			14.5	84
										118.95	99.542	118.97	99.893	79.86	9416704	2009344	300416	5277	19612	14.52	90			14.52	83
										119.04	99.542	119.06	99.893	80.04	9265152	1976576	294464	5415	18652	14.54	92			14.54	83
										119.12	99.542	119.14	99.893	80.21	9170944	1956096	301184	5504	19056	14.56	89			14.56	74
										119.21	99.541	119.22	99.893	80.39	9039872	1928704	296320	5534	18248	14.58	81			14.58	79
										119.29	99.541	119.31	99.893	80.56	8949760	1904896	299520	5484	19424	14.6	84			14.6	88
										119.37	99.541	119.39	99.893	80.74	8818688	1880064	295872	5466	18616	14.62	91			14.62	82
										119.46	99.541	119.48	99.893	80.91	8724480	1853440	293632	5427	17888	14.64	97			14.64	85
										119.54	99.541	119.56	99.893	81.09	8597504	1825024	289664	5433	18036	14.66	80			14.66	95
										119.63	99.54	119.64	99.893	81.26	8511488	1800192	287680	5425	17808	14.68	89			14.68	87
										119.71	99.54	119.72	99.893	81.44	8400896	1782528	291712	5413	19116	14.7	82			14.7	69
										119.79	99.54	119.81	99.893	81.61	8310784	1758720	292224	5349	17540	14.72	98			14.72	86
										119.87	99.54	119.89	99.893	81.79	8184832	1736448	285696	5389	18748	14.74	90			14.74	104
										119.96	99.54	119.97	99.893	81.96	8103936	1723392	296256	5683	18996	14.76	96			14.76	76
										120.04	99.539	120.06	99.892	82.14	7994368	1696256	290944	5229	18240	14.78	90			14.78	79
										120.12	99.539	120.14	99.892	82.31	7907328	1679872	294208	5336	18228	14.8	91			14.8	85
										120.21	99.539	120.22	99.892	82.49	7804928	1657088	294336	5439	18504	14.82	92			14.82	80
										120.29	99.539	120.3	99.892	82.67	7703552	1632768	288128	5301	17316	14.84	72			14.84	80
										120.37	99.539	120.39	99.892	82.84	7617536	1608192	284992	5495	17920	14.86	89			14.86	76
										120.46	99.538	120.47	99.892	83.02	7521280	1590784	283776	5629	18216	14.88	103			14.88	83
										120.54	99.538	120.56	99.892	83.19	7439360	1571584	285824	5269	16876	14.9	74			14.9	75
										120.63	99.538	120.65	99.892	83.37	7350272	1555200	288448	5551	19176	14.92	87			14.92	83
										120.71	99.538	120.73	99.892	83.54	7266304	1534208	285824	5392	18816	14.94	88			14.94	75
										120.8	99.538	120.81	99.892	83.72	7170048	1512960	281664	5190	17032	14.96	83			14.96	92
										120.88	99.537	120.89	99.892	83.89	7100416	1491712	280960	5427	18636	14.98	81			14.98	80
										120.96	99.537	120.98	99.892	84.07	7006208	1479680	284224	5426	18360	15	95			15	103
										121.04	99.537	121.06	99.891	84.24	6929408	1458176	283904	5369	17584	15.02	91			15.02	77
										121.12	99.537	121.14	99.891	84.42	6827008	1443840	280384	5233	17836	15.04	75			15.04	66
										121.21	99.537	121.23	99.891	84.59	6770688	1429760	285504	5368	18264	15.06	77			15.06	83
										121.29	99.536	121.31	99.891	84.77	6665216	1406976	280256	5308	17424	15.08	74			15.08	83
										121.37	99.536	121.39	99.891	84.94	6614016	1386752	281856	5513	18092	15.1	88			15.1	82
										121.46	99.536	121.47	99.891	85.12	6519808	1375488	280320	5585	17712	15.12	87			15.12	79
										121.54	99.536	121.56	99.891	85.29	6461440	1353472	280064	5593	18796	15.14	71			15.14	92
										121.63	99.536	121.64	99.891	85.47	6366208	1341696	281600	5360	18088	15.16	93			15.16	102
										121.71	99.535	121.73	99.891	85.64	6308864	1321984	281280	5318	17708	15.18	85			15.18	90
										121.79	99.535	121.81	99.891	85.82	6224896	1311744	278592	5259	16700	15.2	91			15.2	81
										121.88	99.535	121.9	99.891	85.99	6162432	1292800	278080	5115	17808	15.22	101			15.22	103
										121.96	99.535	121.98	99.891	86.17	6074368	1279232	274880	5356	17092	15.24	91			15.24	85
										122.04	99.535	122.06	99.891	86.34	6013952	1261568	275584	5329	17324	15.26	82			15.26	83
										122.13	99.534	122.15	99.891	86.52	5945344	1251328	276480	5340	18472	15.28	77			15.28	67
										122.21	99.534	122.23	99.89	86.69	5888000	1234432	278848	5421	18224	15.3	93			15.3	93
										122.29	99.534	122.31	99.89	86.87	5819392	1220864	276352	5298	17528	15.32	87			15.32	90
										122.38	99.534	122.4	99.89	87.04	5750784	1207296	281600	5407	17624	15.34	105			15.34	89
										122.47	99.533	122.48	99.89	87.22	5682176	1191936	276224	5304	18224	15.36	81			15.36	96
										122.55	99.533	122.56	99.89	87.39	5622784	1178112	273536	5274	17204	15.38	88			15.38	85
										122.63	99.533	122.65	99.89	87.57	5553152	1159936	270464	5467	17236	15.4	88			15.4	88
										122.71	99.533	122.73	99.89	87.74	5487616	1146112	272192	5504	18176	15.42	81			15.42	82
										122.8	99.533	122.81	99.89	87.92	5437440	1138688	275840	5440	17968	15.44	79			15.44	77
										122.88	99.532	122.9	99.89	88.09	5371904	1123328	269696	5397	17052	15.46	91			15.46	81
										122.96	99.532	122.98	99.89	88.27	5315584	1113088	274944	5501	18824	15.48	103			15.48	98
										123.05	99.532	123.06	99.89	88.44	5256192	1107712	278592	5320	17360	15.5	100			15.5	85
										123.13	99.532	123.15	99.89	88.62	5208064	1089792	274432	5454	18024	15.52	92			15.52	89
										123.21	99.532	123.24	99.89	88.79	5134336	1075200	269568	5448	17440	15.54	93			15.54	84
										123.3	99.531	123.31	99.89	88.97	5090304	1061632	270208	5326	16940	15.56	106			15.56	97
										123.38	99.531	123.4	99.89	89.14	5017600	1053696	270464	5415	17268	15.58	90			15.58	105
										123.47	99.531	123.48	99.889	89.32	4975616	1036800	272576	5364	19464	15.6	87			15.6	87
										123.55	99.531	123.57	99.889	89.5	4926464	1030912	273280	5471	18044	15.62	106			15.62	90
										123.63	99.531	123.65	99.889	89.67	4873216	1016832	272448	5476	18136	15.64	92			15.64	90
										123.72	99.53	123.73	99.889	89.85	4806656	1006592	268288	5415	18208	15.66	92			15.66	75
										123.8	99.53	123.81	99.889	90.02	4768768	993280	269696	5369	17892	15.68	96			15.68	80
										123.88	99.53	123.89	99.889	90.2	4709376	983552	273024	5395	18136	15.7	94			15.7	86
										123.97	99.53	123.98	99.889	90.37	4651008	969984	268032	5215	16556	15.72	110			15.72	97
										124.05	99.53	124.06	99.889	90.55	4600832	961792	267264	5183	16956	15.74	81			15.74	97
										124.13	99.53	124.15	99.889	90.72	4564992	951552	266944	5466	17844	15.76	87			15.76	91
										124.22	99.529	124.24	99.889	90.9	4510720	940544	269248	5295	18460	15.78	117			15.78	98
										124.3	99.529	124.32	99.889	91.07	4465664	931072	267456	5531	17172	15.8	84			15.8	82
										124.38	99.529	124.4	99.889	91.25	4421632	922112	267712	5328	16900	15.82	92			15.82	93
										124.46	99.529	124.49	99.889	91.42	4377600	913664	269824	5349	17820	15.84	81			15.84	81
										124.55	99.529	124.57	99.889	91.6	4322304	899328	266304	5338	16848	15.86	76			15.86	103
										124.63	99.528	124.66	99.889	91.77	4272128	890112	264320	5540	18328	15.88	90			15.88	101
										124.71	99.528	124.73	99.888	91.95	4237312	885248	270528	5179	16988	15.9	88			15.9	99
										124.8	99.528	124.82	99.888	92.12	4192256	871424	265536	5608	17916	15.92	93			15.92	94
										124.88	99.528	124.9	99.888	92.3	4152320	862976	266432	5380	17708	15.94	103			15.94	89
										124.97	99.528	124.98	99.888	92.47	4103168	858368	267456	5245	17612	15.96	93			15.96	96
										125.05	99.527	125.07	99.888	92.65	4072448	847616	271360	5207	17464	15.98	88			15.98	107
										125.13	99.527	125.15	99.888	92.82	4020224	835840	267904	5631	18112	16	95			16	89
										125.22	99.527	125.23	99.888	93	3984384	829184	265408	5306	16536	16.02	104			16.02	95
										125.3	99.527	125.32	99.888	93.17	3936256	820480	265920	5398	17604	16.04	103			16.04	116
										125.38	99.527	125.4	99.888	93.35	3904512	811264	266048	5479	17684	16.06	101			16.06	91
										125.47	99.526	125.49	99.888	93.52	3859456	803840	264256	5173	16952	16.08	106			16.08	89
										125.55	99.526	125.57	99.888	93.7	3819520	792064	258304	5190	16004	16.1	100			16.1	94
										125.63	99.526	125.65	99.888	93.87	3787776	786944	267456	5406	18052	16.12	92			16.12	94
										125.72	99.526	125.74	99.887	94.05	3748864	777216	261568	5393	17824	16.14	97			16.14	94
										125.8	99.526	125.82	99.887	94.22	3716096	770048	263040	5342	16792	16.16	98			16.16	96
										125.89	99.525	125.9	99.887	94.4	3666944	765184	267968	5328	17972	16.18	92			16.18	90
										125.97	99.525	125.98	99.887	94.57	3640320	754176	259968	5167	17256	16.2	84			16.2	81
										126.05	99.525	126.07	99.887	94.75	3599360	749312	263232	5447	16964	16.22	103			16.22	90
										126.14	99.525	126.15	99.887	94.92	3572736	739072	260160	5240	17428	16.24	97			16.24	98
										126.22	99.525	126.24	99.887	95.1	3532800	735488	266240	5468	17612	16.26	107			16.26	96
										126.31	99.524	126.32	99.887	95.27	3502080	725760	259904	5185	17428	16.28	93			16.28	70
										126.39	99.524	126.4	99.887	95.45	3463168	720896	258624	5296	17296	16.3	79			16.3	102
										126.47	99.524	126.49	99.887	95.62	3438592	712192	259200	5202	17808	16.32	97			16.32	76
										126.55	99.523	126.57	99.887	95.8	3398656	704768	262208	5220	17472	16.34	90			16.34	86
										126.64	99.523	126.66	99.887	95.97	3365888	696320	259392	5106	17748	16.36	92			16.36	91
										126.72	99.523	126.74	99.887	96.15	3340288	693248	263744	5392	18036	16.38	106			16.38	83
										126.81	99.523	126.82	99.887	96.33	3298304	684800	259840	5475	16772	16.4	97			16.4	92
										126.89	99.523	126.91	99.886	96.5	3275776	678912	257216	5122	16824	16.42	90			16.42	104
										126.97	99.522	126.99	99.886	96.68	3241984	673024	258240	5195	16648	16.44	107			16.44	100
										127.05	99.522	127.07	99.886	96.85	3219456	665600	259968	5394	17464	16.46	102			16.46	107
										127.14	99.522	127.15	99.886	97.03	3176448	660736	255872	5330	15980	16.48	87			16.48	108
										127.22	99.522	127.24	99.886	97.2	3159040	652544	255936	5176	16100	16.5	93			16.5	78
										127.31	99.522	127.32	99.886	97.38	3121152	647168	256768	5402	17860	16.52	97			16.52	96
										127.39	99.521	127.4	99.886	97.55	3098624	643840	259904	5303	16348	16.54	89			16.54	94
										127.48	99.521	127.49	99.886	97.73	3064832	635648	254656	5257	16684	16.56	100			16.56	99
										127.56	99.521	127.57	99.886	97.9	3048448	631552	258368	5270	17032	16.58	88			16.58	114
										127.64	99.521	127.65	99.886	98.08	3011584	625152	254272	5537	17628	16.6	102			16.6	100
										127.72	99.521	127.74	99.886	98.25	2994176	623616	262784	5478	18124	16.62	111			16.62	110
										127.81	99.52	127.83	99.886	98.43	2964480	616448	261696	5360	18652	16.64	97			16.64	97
										127.89	99.52	127.91	99.886	98.6	2933760	609536	257472	5241	16012	16.66	104			16.66	118
										127.97	99.52	127.99	99.886	98.78	2911232	603392	254720	5318	17228	16.68	93			16.68	111
										128.06	99.52	128.07	99.886	98.95	2879488	595968	251648	5333	16228	16.7	99			16.7	95
										128.14	99.52	128.16	99.885	99.13	2857984	592384	254784	5522	17136	16.72	100			16.72	91
										128.22	99.52	128.24	99.885	99.3	2833408	586496	257024	5444	16876	16.74	96			16.74	99
										128.31	99.519	128.33	99.885	99.48	2817024	580864	256512	5370	16464	16.76	94			16.76	91
										128.39	99.519	128.41	99.885	99.65	2782208	576256	254080	5228	17012	16.78	103			16.78	89
										128.48	99.519	128.49	99.885	99.83	2767872	573952	264064	5491	18664	16.8	105			16.8	114
										128.56	99.519	128.58	99.885	100	2741248	569600	259136	5491	18572	16.82	92			16.82	101
										128.64	99.519	128.66	99.885	100.18	2719744	562688	257728	5453	17556	16.84	102			16.84	111
										128.72	99.518	128.74	99.885	100.35	2694144	556288	257216	5473	17444	16.86	94			16.86	111
										128.81	99.518	128.83	99.885	100.53	2672640	553472	258368	5440	18532	16.88	101			16.88	110
										128.89	99.518	128.91	99.885	100.7	2652160	548608	256960	5409	18396	16.9	94			16.9	92
										128.97	99.518	128.99	99.885	100.88	2622464	544768	257728	5559	18328	16.92	106			16.92	100
										129.06	99.518	129.08	99.885	101.05	2607104	540672	257728	5277	17084	16.94	112			16.94	91
										129.15	99.517	129.16	99.885	101.23	2579456	535552	251264	5342	16640	16.96	107			16.96	94
										129.23	99.517	129.25	99.885	101.4	2565120	528384	251392	5406	17956	16.98	113			16.98	102
										129.31	99.517	129.33	99.885	101.58	2541568	527616	255424	5362	17988	17	113			17	121
										129.4	99.517	129.41	99.884	101.75	2523136	520576	256576	5462	16632	17.02	106			17.02	89
										129.48	99.517	129.49	99.884	101.93	2502656	517632	254528	5373	16444	17.04	108			17.04	98
										129.56	99.516	129.58	99.884	102.1	2483200	513472	252480	5412	16412	17.06	112			17.06	103
										129.64	99.516	129.66	99.884	102.28	2462720	509248	251392	5342	16424	17.08	107			17.08	116
										129.72	99.516	129.74	99.884	102.45	2437120	504256	252352	5497	16848	17.1	121			17.1	119
										129.81	99.516	129.83	99.884	102.63	2428928	503040	255360	5182	16680	17.12	117			17.12	111
										129.9	99.516	129.91	99.884	102.8	2401280	497984	249792	5279	16448	17.14	110			17.14	105
										129.98	99.515	129.99	99.884	102.98	2392064	494080	252544	5229	16740	17.16	100			17.16	91
										130.06	99.515	130.08	99.884	103.15	2370560	490688	253760	5378	16948	17.18	110			17.18	109
										130.15	99.515	130.16	99.884	103.33	2353152	484032	247168	5264	16096	17.2	106			17.2	95
										130.23	99.515	130.25	99.884	103.51	2336768	484736	256064	5338	17984	17.22	113			17.22	101
										130.31	99.514	130.33	99.884	103.68	2316288	478080	249984	5373	16364	17.24	98			17.24	121
										130.4	99.514	130.41	99.883	103.86	2298880	474688	250496	5306	16936	17.26	89			17.26	100
										130.48	99.514	130.5	99.883	104.03	2279424	473088	249152	5058	16084	17.28	99			17.28	116
										130.56	99.514	130.58	99.883	104.21	2274304	471680	258624	5222	16356	17.3	97			17.3	114
										130.65	99.514	130.66	99.883	104.38	2242560	464256	252288	5563	17664	17.32	94			17.32	101
										130.73	99.513	130.75	99.883	104.56	2242560	465216	258880	5381	17620	17.34	112			17.34	78
										130.81	99.513	130.83	99.883	104.73	2219008	460032	258432	5466	17812	17.36	104			17.36	112
										130.9	99.513	130.91	99.883	104.91	2202624	454592	251328	5532	17728	17.38	91			17.38	113
										130.98	99.513	131	99.883	105.08	2183168	452992	249088	5351	17048	17.4	122			17.4	94
										131.06	99.513	131.08	99.883	105.26	2171904	449024	248576	5144	16000	17.42	112			17.42	98
										131.15	99.512	131.16	99.883	105.43	2155520	445824	248832	5433	17092	17.44	90			17.44	118
										131.23	99.512	131.25	99.883	105.61	2140160	440832	251840	5407	16836	17.46	114			17.46	107
										131.31	99.512	131.33	99.883	105.78	2124800	438656	247488	5295	16060	17.48	100			17.48	92
										131.4	99.512	131.41	99.883	105.96	2107392	434880	243456	5291	16144	17.5	114			17.5	96
										131.48	99.512	131.5	99.883	106.13	2098176	433216	248640	5136	16604	17.52	126			17.52	114
										131.56	99.511	131.58	99.883	106.31	2082816	429120	248896	5515	17152	17.54	116			17.54	109
										131.64	99.511	131.66	99.883	106.48	2077952	428992	250560	5311	16596	17.56	104			17.56	107
										131.73	99.511	131.75	99.882	106.66	2052864	424640	246016	5305	15712	17.58	116			17.58	109
										131.81	99.511	131.83	99.882	106.83	2043392	420736	248128	5260	16292	17.6	115			17.6	121
										131.9	99.511	131.92	99.882	107.01	2026496	420288	251520	5305	16448	17.62	106			17.62	95
										131.98	99.51	132	99.882	107.18	2012928	416064	248384	5266	17172	17.64	98			17.64	96
										132.06	99.51	132.08	99.882	107.36	2000640	413376	246464	5195	15604	17.66	118			17.66	109
										132.15	99.51	132.17	99.882	107.53	1987072	409728	243904	5211	16428	17.68	114			17.68	108
										132.23	99.51	132.25	99.882	107.71	1972736	407616	244992	5556	17336	17.7	114			17.7	107
										132.31	99.51	132.33	99.882	107.88	1966592	405824	251520	5531	18180	17.72	113			17.72	98
										132.4	99.509	132.42	99.882	108.06	1952256	404416	245824	5370	17272	17.74	116			17.74	104
										132.48	99.509	132.5	99.882	108.23	1940992	399104	244032	5130	15756	17.76	108			17.76	130
										132.57	99.509	132.59	99.882	108.41	1928448	399040	249600	5363	16932	17.78	110			17.78	123
										132.65	99.509	132.67	99.882	108.58	1913600	395392	246272	5248	17440	17.8	110			17.8	114
										132.74	99.509	132.75	99.882	108.76	1905920	393280	247424	5498	17336	17.82	104			17.82	113
										132.82	99.508	132.83	99.882	108.93	1891584	390656	245312	5236	16204	17.84	109			17.84	113
										132.9	99.508	132.92	99.882	109.11	1879296	387968	245312	5286	16164	17.86	125			17.86	122
										132.98	99.508	133	99.881	109.28	1869824	386112	248640	5146	15880	17.88	120			17.88	114
										133.06	99.508	133.09	99.881	109.46	1858048	383360	242240	5204	16184	17.9	118			17.9	115
										133.15	99.508	133.17	99.881	109.63	1844992	381696	243136	5393	16220	17.92	108			17.92	108
										133.24	99.508	133.25	99.881	109.81	1837056	378112	247744	5591	18208	17.94	114			17.94	115
										133.32	99.507	133.34	99.881	109.98	1828096	378752	245696	5290	15800	17.96	113			17.96	112
										133.4	99.507	133.42	99.881	110.16	1816320	374784	242752	5118	16672	17.98	122			17.98	95
										133.48	99.507	133.5	99.881	110.34	1803008	374144	248768	5441	16236	18	104			18	114
										133.57	99.507	133.59	99.881	110.51	1796608	370688	246208	5348	16732	18.02	102			18.02	105
										133.65	99.507	133.67	99.881	110.69	1789440	369664	249920	5501	17020	18.04	122			18.04	112
										133.74	99.506	133.76	99.881	110.86	1777152	365184	246080	5070	16176	18.06	109			18.06	126
										133.82	99.506	133.84	99.881	111.04	1766912	365632	246784	5480	16804	18.08	115			18.08	121
										133.9	99.506	133.92	99.881	111.21	1754880	360896	244288	5452	16072	18.1	132			18.1	119
										133.99	99.506	134	99.88	111.39	1745920	360640	243328	4990	16012	18.12	128			18.12	112
										134.07	99.506	134.09	99.88	111.56	1739008	359552	247232	5206	15500	18.14	120			18.14	110
										134.15	99.505	134.17	99.88	111.74	1726464	356928	244864	5040	15188	18.16	116			18.16	94
										134.24	99.505	134.25	99.88	111.91	1713664	352896	241472	5375	16724	18.18	104			18.18	110
										134.32	99.505	134.34	99.88	112.09	1711872	352640	244096	5206	15724	18.2	118			18.2	123
										134.4	99.505	134.42	99.88	112.26	1694720	350656	244032	5495	17252	18.22	117			18.22	85
										134.49	99.504	134.51	99.88	112.44	1691904	348224	243584	5382	16348	18.24	128			18.24	105
										134.57	99.504	134.59	99.88	112.61	1687552	348736	246656	5188	15732	18.26	103			18.26	118
										134.65	99.504	134.67	99.88	112.79	1672192	344384	240128	5311	17216	18.28	117			18.28	111
										134.74	99.504	134.76	99.88	112.96	1672704	344448	243904	5378	16020	18.3	108			18.3	123
										134.82	99.504	134.84	99.88	113.14	1656576	343232	242112	5471	16148	18.32	122			18.32	125
										134.9	99.503	134.92	99.88	113.31	1650944	340416	238720	5083	16068	18.34	113			18.34	110
										134.99	99.503	135	99.88	113.49	1641728	338880	243840	5295	15828	18.36	102			18.36	125
										135.08	99.503	135.09	99.88	113.66	1629440	335360	241152	5456	16204	18.38	122			18.38	125
										135.16	99.503	135.17	99.88	113.84	1624832	335232	248512	5499	18028	18.4	137			18.4	115
										135.24	99.503	135.26	99.88	114.01	1616640	334784	242944	5269	15792	18.42	111			18.42	119
										135.32	99.503	135.34	99.879	114.19	1611264	331584	240064	5222	15404	18.44	110			18.44	117
										135.41	99.502	135.42	99.879	114.36	1597952	330432	241920	5443	16900	18.46	116			18.46	126
										135.49	99.502	135.51	99.879	114.54	1593600	330368	244992	5245	16024	18.48	121			18.48	118
										135.57	99.502	135.59	99.879	114.71	1593088	328896	244736	4954	15308	18.5	135			18.5	117
										135.66	99.502	135.67	99.879	114.89	1576448	324864	239168	5245	15332	18.52	128			18.52	145
										135.74	99.502	135.76	99.879	115.06	1577216	325376	243840	5304	16164	18.54	132			18.54	143
										135.82	99.501	135.84	99.879	115.24	1566464	324288	248384	5518	17024	18.56	132			18.56	122
										135.91	99.501	135.92	99.879	115.41	1563904	322432	248256	5622	17516	18.58	144			18.58	130
										135.99	99.501	136	99.879	115.59	1551616	319296	246016	5173	16024	18.6	161			18.6	133
										136.08	99.501	136.09	99.879	115.76	1539328	318016	241216	5447	16572	18.62	157			18.62	144
										136.16	99.501	136.17	99.879	115.94	1542912	319168	245312	5356	16540	18.64	148			18.64	140
										136.24	99.501	136.26	99.879	116.11	1531392	317632	243392	5251	15548	18.66	150			18.66	137
										136.33	99.5	136.34	99.879	116.29	1526528	313856	242304	5279	15620	18.68	180			18.68	150
										136.4	99.5	136.43	99.879	116.46	1513216	312704	240256	5339	15244	18.7	198			18.7	132
										136.49	99.5	136.52	99.879	116.64	1507840	310080	237952	5290	15928	18.72	204			18.72	143
										136.57	99.5	136.6	99.879	116.82	1507072	310272	239808	5412	16600	18.74	244			18.74	121
										136.66	99.5	136.68	99.879	116.99	1500928	309888	246656	5512	16864	18.76	241			18.76	125
										136.75	99.499	136.77	99.879	117.17	1495040	307008	247872	5161	15912	18.78	303			18.78	138
										136.83	99.499	136.85	99.878	117.34	1484288	307712	248832	5429	16112	18.8	289			18.8	124
										136.91	99.499	136.93	99.878	117.52	1480192	304768	240192	5395	16604	18.82	324			18.82	123
										136.99	99.499	137.01	99.878	117.69	1473024	305536	247104	5523	16680	18.84	312			18.84	137
										137.08	99.499	137.09	99.878	117.87	1466368	303232	240384	5314	15352	18.86	294			18.86	133
										137.16	99.499	137.17	99.878	118.04	1463040	300928	241792	5043	15460	18.88	225			18.88	135
										137.25	99.498	137.25	99.878	118.22	1457920	301952	246144	5360	17372	18.9	220			18.9	140
										137.33	99.498	137.34	99.878	118.39	1452032	299072	248128	5350	17460	18.92	166			18.92	129
										137.41	99.498	137.43	99.878	118.57	1445120	299584	249728	5402	17108	18.94	167			18.94	133
										137.5	99.498	137.51	99.878	118.74	1439488	296384	243328	5280	16308	18.96	148			18.96	121
										137.58	99.498	137.6	99.878	118.92	1434624	296064	239616	5294	15068	18.98	137			18.98	122
										137.66	99.498	137.68	99.878	119.09	1424896	293376	238336	5161	15408	19	148			19	145
										137.75	99.497	137.77	99.878	119.27	1422080	294656	241216	5424	16640	19.02	136			19.02	123
										137.83	99.497	137.85	99.878	119.44	1421312	291968	239680	5190	15264	19.04	118			19.04	110
										137.92	99.497	137.93	99.878	119.62	1412864	289984	237888	5401	15084	19.06	123			19.06	122
										138	99.497	138.01	99.878	119.79	1403904	288256	234048	5307	14528	19.08	132			19.08	136
										138.08	99.497	138.09	99.878	119.97	1403136	287744	240512	5576	17928	19.1	139			19.1	101
										138.16	99.496	138.18	99.878	120.14	1405696	289600	247168	5424	15640	19.12	150			19.12	136
										138.25	99.496	138.26	99.877	120.32	1391360	286784	236096	5279	16096	19.14	151			19.14	119
										138.33	99.496	138.35	99.877	120.49	1389568	287680	241472	5451	16132	19.16	150			19.16	120
										138.41	99.496	138.43	99.877	120.67	1387520	285696	239552	5406	16376	19.18	133			19.18	138
										138.5	99.495	138.51	99.877	120.84	1376512	284032	234880	5531	15616	19.2	139			19.2	137
										138.58	99.495	138.59	99.877	121.02	1375232	283072	243712	5489	16352	19.22	138			19.22	142
										138.66	99.495	138.68	99.877	121.19	1368320	281920	239488	5377	16532	19.24	140			19.24	117
										138.75	99.495	138.77	99.877	121.37	1368320	280448	235904	5081	15860	19.26	139			19.26	118
										138.83	99.495	138.85	99.877	121.54	1363712	280640	242624	5465	17440	19.28	138			19.28	133
										138.92	99.494	138.94	99.877	121.72	1357824	278720	237376	5223	15488	19.3	144			19.3	123
										139	99.494	139.02	99.877	121.89	1349120	278400	234688	5005	15460	19.32	129			19.32	118
										139.08	99.494	139.1	99.877	122.07	1348096	276672	234496	5210	15224	19.34	138			19.34	130
										139.16	99.494	139.18	99.877	122.24	1344256	275392	235776	5192	15280	19.36	141			19.36	132
										139.25	99.494	139.26	99.877	122.42	1339648	274368	237184	5255	16492	19.38	143			19.38	138
										139.33	99.494	139.35	99.876	122.59	1337344	276032	244992	5584	17848	19.4	131			19.4	121
										139.42	99.493	139.43	99.876	122.77	1339904	276864	252736	5561	16964	19.42	113			19.42	127
										139.5	99.493	139.51	99.876	122.94	1328640	274432	237184	5376	15356	19.44	133			19.44	129
										139.58	99.493	139.6	99.876	123.12	1320960	271360	237376	5486	15504	19.46	156			19.46	126
										139.67	99.493	139.68	99.876	123.29	1318912	272000	241984	5327	16796	19.48	125			19.48	143
										139.75	99.493	139.77	99.876	123.47	1315328	271488	234816	5231	15864	19.5	135			19.5	136
										139.83	99.492	139.85	99.876	123.64	1312000	269952	238528	5332	15576	19.52	127			19.52	155
										139.92	99.492	139.93	99.876	123.82	1303552	267840	233152	5403	15588	19.54	124			19.54	140
										140	99.492	140.02	99.876	124	1304064	267712	234240	5101	15172	19.56	129			19.56	157
										140.08	99.492	140.1	99.876	124.17	1299712	267648	234240	5240	14896	19.58	122			19.58	137
										140.17	99.492	140.19	99.876	124.35	1298944	266240	237504	5474	16624	19.6	158			19.6	139
										140.25	99.491	140.27	99.876	124.52	1293312	266752	243776	5496	15824	19.62	147			19.62	126
										140.34	99.491	140.35	99.876	124.7	1293056	265856	237568	5203	15928	19.64	145			19.64	136
										140.42	99.491	140.44	99.876	124.87	1289984	265600	237952	5326	15676	19.66	143			19.66	142
										140.5	99.491	140.52	99.876	125.05	1283840	263168	238464	5374	16444	19.68	150			19.68	135
										140.59	99.491	140.6	99.876	125.22	1281536	264128	237760	5736	17200	19.7	156			19.7	121
										140.67	99.491	140.68	99.876	125.4	1283072	263104	243008	5035	15180	19.72	155			19.72	133
										140.75	99.49	140.77	99.875	125.57	1271552	262592	239360	5188	16500	19.74	138			19.74	137
										140.84	99.49	140.85	99.875	125.75	1271040	261184	234624	5264	15700	19.76	142			19.76	146
										140.92	99.49	140.94	99.875	125.92	1262080	261312	236352	5224	15732	19.78	157			19.78	152
										141	99.49	141.02	99.875	126.1	1268480	259008	239552	5244	16896	19.8	148			19.8	152
										141.08	99.49	141.1	99.875	126.27	1260288	258304	239680	5605	16512	19.82	169			19.82	133
										141.17	99.489	141.19	99.875	126.45	1258752	258048	236672	5201	15616	19.84	188			19.84	123
										141.25	99.489	141.27	99.875	126.62	1249536	256704	237248	5410	16700	19.86	174			19.86	133
										141.34	99.489	141.35	99.875	126.8	1251328	257088	233792	5258	15648	19.88	172			19.88	121
										141.42	99.489	141.44	99.875	126.97	1246976	255616	238208	5154	15888	19.9	183			19.9	132
										141.5	99.489	141.52	99.875	127.15	1245184	255232	236224	5414	16040	19.92	201			19.92	156
										141.59	99.488	141.6	99.875	127.32	1243648	254656	236672	5376	15756	19.94	178			19.94	144
										141.67	99.488	141.68	99.875	127.5	1241600	254208	237056	4939	15184	19.96	194			19.96	130
										141.76	99.488	141.77	99.875	127.67	1234688	252160	233536	5014	15004	19.98	189			19.98	137
										141.84	99.488	141.86	99.875	127.85	1230080	252416	232256	5374	15776	20	212			20	124
										141.92	99.488	141.93	99.875	128.02	1232896	253568	241600	5453	16812	20.02	157			20.02	125
										142.01	99.488	142.02	99.875	128.2	1228032	252544	235136	5277	15320	20.04	157			20.04	138
										142.08	99.487	142.11	99.875	128.37	1222144	249344	230720	5443	15284	20.06	164			20.06	133
										142.17	99.487	142.19	99.874	128.55	1217280	250176	234368	5288	15664	20.08	169			20.08	135
										142.25	99.487	142.27	99.874	128.72	1225984	251520	239040	5236	16216	20.1	159			20.1	156
										142.33	99.487	142.35	99.874	128.9	1214976	249216	234496	5260	16172	20.12	150			20.12	126
										142.42	99.487	142.44	99.874	129.07	1215232	248960	233408	4983	14360	20.14	139			20.14	133
										142.5	99.486	142.52	99.874	129.25	1207552	248128	234176	5190	15640	20.16	151			20.16	145
										142.59	99.486	142.6	99.874	129.42	1209856	247808	233600	4998	15236	20.18	165			20.18	126
										142.68	99.486	142.69	99.874	129.6	1205504	246336	231872	5122	14972	20.2	152			20.2	125
										142.76	99.486	142.77	99.874	129.77	1208320	247424	237184	5309	15528	20.22	158			20.22	133
										142.84	99.485	142.86	99.874	129.95	1200384	246528	235840	5252	15920	20.24	170			20.24	136
										142.93	99.485	142.94	99.874	130.12	1200384	246144	238080	5233	15520	20.26	151			20.26	131
										143	99.485	143.02	99.874	130.3	1199872	245696	240960	5478	15856	20.28	132			20.28	116
										143.09	99.485	143.11	99.874	130.47	1192448	243264	236352	5325	15712	20.3	134			20.3	127
										143.17	99.485	143.19	99.874	130.65	1191424	244544	232448	5142	14684	20.32	137			20.32	136
										143.26	99.484	143.28	99.874	130.83	1187584	242560	232064	4951	14900	20.34	137			20.34	135
										143.34	99.484	143.35	99.874	131	1186560	241408	230464	4988	14612	20.36	154			20.36	140
										143.43	99.484	143.44	99.874	131.18	1180672	241984	233664	5281	16264	20.38	153			20.38	133
										143.51	99.484	143.52	99.873	131.35	1189376	242944	243904	5447	16264	20.4	140			20.4	130
										143.59	99.484	143.6	99.873	131.53	1183232	242112	237504	5130	14816	20.42	152			20.42	138
										143.68	99.484	143.69	99.873	131.7	1178368	240704	234304	5192	15728	20.44	144			20.44	128
										143.76	99.483	143.77	99.873	131.88	1173760	240192	235776	5389	16716	20.46	158			20.46	147
										143.84	99.483	143.86	99.873	132.05	1175296	240064	237696	5471	15824	20.48	158			20.48	130
										143.92	99.483	143.94	99.873	132.23	1171456	239616	236928	5161	16088	20.5	146			20.5	137
										144.01	99.483	144.03	99.873	132.4	1170432	240128	232640	5243	15212	20.52	163			20.52	163
										144.09	99.483	144.11	99.873	132.58	1168128	238720	233280	5042	14788	20.54	154			20.54	148
										144.18	99.482	144.19	99.873	132.75	1164032	238272	232832	5126	15552	20.56	128			20.56	152
										144.26	99.482	144.28	99.873	132.93	1163008	237056	235392	5240	16868	20.58	139			20.58	144
										144.34	99.482	144.36	99.873	133.1	1165568	238144	239488	5228	16268	20.6	163			20.6	149
										144.43	99.482	144.44	99.873	133.28	1163264	238208	238144	5209	15512	20.62	151			20.62	157
										144.51	99.482	144.53	99.872	133.45	1158400	236160	237120	5351	15364	20.64	145			20.64	147
										144.59	99.481	144.61	99.872	133.63	1156352	236608	234496	5101	14788	20.66	154			20.66	148
										144.68	99.481	144.7	99.872	133.8	1151488	234432	231360	5118	14752	20.68	147			20.68	132
										144.76	99.481	144.78	99.872	133.98	1152512	233856	232576	5220	15636	20.7	133			20.7	135
										144.84	99.481	144.86	99.872	134.15	1147392	234176	235712	5375	16936	20.72	156			20.72	141
										144.92	99.481	144.95	99.872	134.33	1149952	233600	235776	5395	15676	20.74	145			20.74	147
										145.01	99.481	145.03	99.872	134.5	1145856	233216	232320	5143	15168	20.76	141			20.76	137
										145.09	99.48	145.11	99.872	134.68	1147136	234432	240768	5217	15544	20.78	147			20.78	139
										145.17	99.48	145.2	99.872	134.85	1143552	233344	236608	5088	15116	20.8	148			20.8	146
										145.26	99.48	145.28	99.872	135.03	1138688	232000	230720	5199	15168	20.82	135			20.82	157
										145.34	99.48	145.36	99.872	135.2	1137920	232576	233536	5181	14716	20.84	156			20.84	125
										145.43	99.48	145.44	99.872	135.38	1138432	232064	234304	5253	15332	20.86	152			20.86	137
										145.51	99.479	145.52	99.872	135.55	1138944	232384	235072	5238	15240	20.88	151			20.88	128
										145.6	99.479	145.61	99.872	135.73	1134848	231296	231808	5133	15060	20.9	130			20.9	131
										145.68	99.479	145.69	99.872	135.9	1128960	230208	232384	5237	14944	20.92	142			20.92	136
										145.76	99.479	145.78	99.872	136.08	1129728	230272	228224	5109	14252	20.94	122			20.94	139
										145.85	99.479	145.86	99.872	136.25	1127168	230208	233600	5209	14996	20.96	147			20.96	168
										145.93	99.478	145.95	99.871	136.43	1127424	230016	236416	5248	15696	20.98	147			20.98	158
										146.01	99.478	146.03	99.871	136.6	1125888	229376	231680	5243	16112	21	158			21	131
										146.1	99.478	146.11	99.871	136.78	1127936	230144	237120	5285	16056	21.02	150			21.02	129
										146.18	99.478	146.2	99.871	136.95	1123072	228544	232192	5266	15532	21.04	152			21.04	142
										146.26	99.478	146.28	99.871	137.13	1118720	228672	230848	5367	15768	21.06	150			21.06	125
										146.35	99.477	146.37	99.871	137.3	1124608	228672	233920	5401	15980	21.08	152			21.08	140
										146.43	99.477	146.44	99.871	137.48	1119744	227776	232512	5089	15108	21.1	139			21.1	132
										146.51	99.477	146.53	99.871	137.66	1117696	226816	230144	5117	15408	21.12	146			21.12	130
										146.6	99.477	146.62	99.871	137.83	1112576	226368	230592	5042	14736	21.14	139			21.14	147
										146.68	99.476	146.7	99.871	138.01	1112576	225536	228096	4935	16024	21.16	147			21.16	132
										146.77	99.476	146.78	99.871	138.18	1113344	225728	229760	5273	15264	21.18	168			21.18	136
										146.85	99.476	146.86	99.871	138.36	1112064	225280	228608	5153	14928	21.2	170			21.2	137
										146.93	99.476	146.95	99.871	138.53	1109248	226752	231488	5480	15120	21.22	164			21.22	143
										147.01	99.476	147.04	99.871	138.71	1112576	226176	233152	5284	16012	21.24	155			21.24	148
										147.1	99.476	147.12	99.871	138.88	1104896	225344	232832	5340	16812	21.26	152			21.26	139
										147.18	99.475	147.2	99.871	139.06	1108992	223680	233600	5291	16748	21.28	140			21.28	147
										147.26	99.475	147.28	99.87	139.23	1106944	225472	234944	5342	15188	21.3	158			21.3	158
										147.35	99.475	147.36	99.87	139.41	1107968	224960	237248	5290	15252	21.32	164			21.32	128
										147.43	99.475	147.45	99.87	139.58	1099264	223936	231360	5346	16012	21.34	164			21.34	130
										147.52	99.475	147.53	99.87	139.76	1101568	223168	233216	5110	15356	21.36	156			21.36	150
										147.6	99.474	147.61	99.87	139.93	1100288	224256	236160	5270	15312	21.38	158			21.38	147
										147.69	99.474	147.7	99.87	140.11	1098496	223040	231104	5137	14476	21.4	135			21.4	142
										147.77	99.474	147.78	99.87	140.28	1095424	222144	230592	5265	15168	21.42	168			21.42	137
										147.85	99.474	147.86	99.87	140.46	1099008	222592	231232	4909	14884	21.44	175			21.44	133
										147.93	99.474	147.95	99.87	140.63	1097216	222336	233280	5071	15336	21.46	144			21.46	131
										148.02	99.474	148.04	99.87	140.81	1093888	221184	228864	5059	13868	21.48	150			21.48	136
										148.1	99.473	148.12	99.87	140.98	1090560	221504	232896	5548	16672	21.5	146			21.5	143
										148.18	99.473	148.2	99.87	141.16	1093120	221248	232640	5409	15992	21.52	144			21.52	153
										148.27	99.473	148.29	99.87	141.33	1092096	221696	235968	5327	15064	21.54	151			21.54	146
										148.35	99.473	148.37	99.87	141.51	1086976	220736	229376	5186	14648	21.56	141			21.56	151
										148.44	99.473	148.45	99.87	141.68	1086208	220096	228352	5470	15732	21.58	153			21.58	147
										148.52	99.473	148.54	99.87	141.86	1089024	220928	231616	5365	15128	21.6	144			21.6	135
										148.61	99.472	148.62	99.87	142.03	1089536	220288	236480	5404	15608	21.62	160			21.62	141
										148.69	99.472	148.7	99.869	142.21	1088512	220224	232512	5078	14480	21.64	154			21.64	142
										148.77	99.472	148.79	99.869	142.38	1084160	219456	228352	5130	14748	21.66	139			21.66	132
										148.85	99.472	148.87	99.869	142.56	1083648	219264	231296	5170	14348	21.68	129			21.68	130
										148.93	99.472	148.95	99.869	142.73	1078528	217984	230208	5060	15428	21.7	146			21.7	150
										149.02	99.471	149.03	99.869	142.91	1083392	219456	233664	5161	14940	21.72	151			21.72	143
										149.1	99.471	149.11	99.869	143.08	1079296	218048	231872	5416	15832	21.74	145			21.74	146
										149.18	99.471	149.2	99.869	143.26	1076480	218240	230464	5311	15312	21.76	148			21.76	117
										149.27	99.471	149.28	99.869	143.43	1079040	217792	230656	5172	15032	21.78	149			21.78	137
										149.35	99.471	149.37	99.869	143.61	1076224	217472	229696	5164	14564	21.8	146			21.8	163
										149.43	99.471	149.45	99.869	143.78	1074944	217088	229632	5244	14484	21.82	162			21.82	138
										149.52	99.47	149.54	99.869	143.96	1077504	217792	234112	5306	15996	21.84	132			21.84	133
										149.6	99.47	149.62	99.869	144.13	1082368	217856	241472	5311	16960	21.86	132			21.86	137
										149.69	99.47	149.71	99.869	144.31	1075200	217280	236160	5324	15972	21.88	158			21.88	140
										149.78	99.47	149.79	99.869	144.48	1073152	216960	235904	5385	15980	21.9	146			21.9	147
										149.86	99.47	149.87	99.868	144.66	1072128	216448	235008	5504	14948	21.92	153			21.92	136
										149.94	99.47	149.95	99.868	144.84	1069568	215616	229632	5355	14508	21.94	171			21.94	122
										150.02	99.469	150.04	99.868	145.01	1068544	216128	229440	5536	15052	21.96	161			21.96	137
										150.1	99.469	150.12	99.868	145.19	1066752	214272	234240	5370	14832	21.98	152			21.98	139
										150.19	99.469	150.2	99.868	145.36	1064704	215104	227648	5221	14716	22	150			22	149
										150.27	99.469	150.29	99.868	145.54	1064192	214336	228544	5364	14868	22.02	151			22.02	146
										150.35	99.469	150.37	99.868	145.71	1063424	213376	230272	5194	14632	22.04	159			22.04	145
										150.44	99.469	150.46	99.868	145.89	1063168	214720	233088	5293	15416	22.06	142			22.06	136
										150.52	99.468	150.54	99.868	146.06	1063936	214400	232896	5490	15844	22.08	162			22.08	150
										150.61	99.468	150.63	99.868	146.24	1061376	213760	228544	5184	14720	22.1	157			22.1	152
										150.69	99.468	150.7	99.868	146.41	1064448	214528	237376	5325	15056	22.12	157			22.12	148
										150.77	99.468	150.79	99.868	146.59	1060608	213184	229248	5324	14840	22.14	158			22.14	137
										150.86	99.467	150.87	99.868	146.76	1058304	212352	227776	5268	14580	22.16	141			22.16	134
										150.94	99.467	150.95	99.868	146.94	1057280	213248	230208	5336	14772	22.18	190			22.18	153
										151.02	99.467	151.03	99.868	147.11	1056256	212416	228800	5326	14680	22.2	147			22.2	149
										151.11	99.467	151.12	99.868	147.29	1059584	214208	233280	5428	16052	22.22	151			22.22	137
										151.19	99.467	151.21	99.868	147.46	1058816	212864	231360	5173	14608	22.24	165			22.24	139
										151.27	99.467	151.29	99.868	147.64	1056512	212288	231616	5369	15812	22.26	165			22.26	149
										151.36	99.466	151.38	99.868	147.81	1054720	212352	228096	5329	14836	22.28	173			22.28	153
										151.44	99.466	151.47	99.867	147.99	1053184	212736	234944	5148	14792	22.3	156			22.3	127
										151.53	99.466	151.54	99.867	148.16	1051904	210176	225984	5111	13888	22.32	154			22.32	135
										151.61	99.466	151.63	99.867	148.34	1054464	211776	228864	5398	15612	22.34	156			22.34	136
										151.7	99.466	151.71	99.867	148.51	1055488	211520	230528	5167	14896	22.36	141			22.36	136
										151.77	99.465	151.8	99.867	148.69	1051136	211136	234688	5343	15288	22.38	176			22.38	143
										151.86	99.465	151.88	99.867	148.86	1052160	210944	229952	5133	14676	22.4	164			22.4	144
										151.94	99.465	151.96	99.867	149.04	1052160	212352	234432	5241	14516	22.42	166			22.42	150
										152.02	99.465	152.04	99.867	149.21	1046016	209984	231680	5261	15644	22.44	162			22.44	127
										152.11	99.465	152.13	99.867	149.39	1048576	209920	230144	5415	15448	22.46	166			22.46	121
										152.19	99.465	152.21	99.867	149.56	1050624	210880	232384	5229	14700	22.48	157			22.48	168
										152.27	99.464	152.29	99.867	149.74	1044992	209216	228800	5240	14444	22.5	156			22.5	149
										152.36	99.464	152.38	99.867	149.91	1043200	209856	231168	5586	16056	22.52	159			22.52	156
										152.44	99.464	152.46	99.867	150.09	1050112	209856	236416	5422	16508	22.54	182			22.54	134
										152.52	99.464	152.55	99.867	150.26	1048832	211072	232576	4951	14072	22.56	183			22.56	146
										152.61	99.464	152.63	99.867	150.44	1039872	208256	227328	5217	14568	22.58	176			22.58	151
										152.69	99.463	152.71	99.867	150.61	1042688	208512	229504	5152	14132	22.6	158			22.6	140
										152.78	99.463	152.79	99.867	150.79	1041664	207808	226944	5249	15584	22.62	203			22.62	159
										152.86	99.463	152.88	99.867	150.96	1040896	208960	228224	5258	14748	22.64	219			22.64	145
										152.94	99.463	152.96	99.867	151.14	1040896	207808	230656	5056	15068	22.66	286			22.66	151
										153.02	99.463	153.05	99.867	151.31	1040384	207040	227968	5236	15040	22.68	359			22.68	147
										153.11	99.463	153.13	99.866	151.49	1041920	207744	230272	5300	14768	22.7	452			22.7	148
										153.2	99.462	153.21	99.866	151.67	1039616	207936	232000	5455	15796	22.72	536			22.72	148
										153.28	99.462	153.3	99.866	151.84	1040384	207872	237696	5328	16356	22.74	603			22.74	124
										153.36	99.462	153.38	99.866	152.02	1037056	208768	233216	5189	15556	22.76	712			22.76	168
										153.44	99.462	153.47	99.866	152.19	1042176	208256	237248	5137	15124	22.78	821			22.78	146
										153.53	99.462	153.55	99.866	152.37	1035264	208256	234624	5343	15732	22.8	946			22.8	141
										153.61	99.462	153.63	99.866	152.54	1037568	205888	229824	5263	14540	22.82	904			22.82	143
										153.7	99.461	153.71	99.866	152.72	1030912	206784	226368	5140	13896	22.84	823			22.84	151
										153.78	99.461	153.79	99.866	152.89	1034240	205632	231168	5404	15600	22.86	653			22.86	129
										153.86	99.461	153.88	99.866	153.07	1035008	206144	228864	5252	14308	22.88	494			22.88	144
										153.95	99.461	153.96	99.866	153.24	1030400	205504	227264	5260	14384	22.9	410			22.9	145
										154.03	99.461	154.04	99.866	153.42	1036032	207040	237184	5416	15608	22.92	316			22.92	150
										154.11	99.461	154.13	99.866	153.59	1032704	206016	229760	5201	15368	22.94	224			22.94	138
										154.2	99.46	154.22	99.866	153.77	1035520	206976	236672	5342	15112	22.96	218			22.96	149
										154.28	99.46	154.3	99.866	153.94	1029888	205504	229888	5311	15452	22.98	198			22.98	148
										154.36	99.46	154.38	99.866	154.12	1027840	205568	228352	5334	14752	23	193			23	135
										154.45	99.46	154.46	99.866	154.29	1032960	206784	232256	5288	14396	23.02	197			23.02	157
										154.53	99.46	154.55	99.866	154.47	1028096	204608	226624	5250	14528	23.04	181			23.04	138
										154.62	99.46	154.63	99.866	154.64	1030144	204544	230464	5484	15232	23.06	172			23.06	144
										154.7	99.459	154.72	99.866	154.82	1027328	204480	227776	5302	14004	23.08	173			23.08	134
										154.78	99.459	154.8	99.865	154.99	1026304	204608	227712	5208	14912	23.1	171			23.1	145
										154.86	99.459	154.88	99.865	155.17	1026816	204480	228736	5264	14808	23.12	188			23.12	136
										154.94	99.459	154.96	99.865	155.34	1025792	204032	226944	5433	15852	23.14	193			23.14	155
										155.03	99.459	155.05	99.865	155.52	1031680	204480	234560	5382	14900	23.16	181			23.16	154
										155.11	99.458	155.13	99.865	155.69	1027072	205568	233024	5345	14716	23.18	166			23.18	176
										155.19	99.458	155.21	99.865	155.87	1027840	204352	229312	5382	14344	23.2	170			23.2	170
										155.28	99.458	155.3	99.865	156.04	1022720	203648	225856	5362	15400	23.22	190			23.22	171
										155.36	99.458	155.38	99.865	156.22	1027840	203840	231424	5403	14572	23.24	197			23.24	151
										155.45	99.457	155.46	99.865	156.39	1022720	202496	225920	5533	14608	23.26	161			23.26	162
										155.53	99.457	155.55	99.865	156.57	1025536	203264	229568	5403	15664	23.28	181			23.28	148
										155.62	99.457	155.64	99.865	156.74	1025536	203968	233600	5357	14236	23.3	176			23.3	154
										155.7	99.457	155.72	99.865	156.92	1024512	202304	230784	5329	14360	23.32	164			23.32	140
										155.78	99.457	155.8	99.865	157.09	1022976	202432	228864	5278	14448	23.34	171			23.34	167
										155.86	99.457	155.88	99.865	157.27	1021440	202624	234880	5180	14852	23.36	188			23.36	151
										155.95	99.456	155.96	99.865	157.44	1020416	203264	234112	5169	15148	23.38	155			23.38	143
										156.03	99.456	156.05	99.865	157.62	1021440	202944	230016	5465	15620	23.4	196			23.4	171
										156.11	99.456	156.13	99.865	157.79	1019392	202880	235136	5473	15408	23.42	178			23.42	179
										156.2	99.456	156.21	99.865	157.97	1019904	202048	233344	5377	14692	23.44	176			23.44	184
										156.28	99.456	156.3	99.864	158.14	1015808	202112	229440	5398	15040	23.46	182			23.46	184
										156.36	99.456	156.38	99.864	158.32	1021696	202048	229184	5338	14408	23.48	182			23.48	198
										156.45	99.455	156.46	99.864	158.49	1017344	201280	230656	5365	15340	23.5	222			23.5	234
										156.53	99.455	156.55	99.864	158.67	1015040	201728	231872	5220	14444	23.52	221			23.52	254
										156.61	99.455	156.63	99.864	158.85	1018368	202304	230656	5093	14720	23.54	217			23.54	354
										156.7	99.455	156.71	99.864	159.02	1015296	201408	226496	5219	14480	23.56	233			23.56	457
										156.78	99.455	156.8	99.864	159.2	1013760	200960	227264	5436	14508	23.58	267			23.58	568
										156.86	99.454	156.88	99.864	159.37	1015040	202048	230464	5454	14476	23.6	306			23.6	744
										156.94	99.454	156.96	99.864	159.55	1017600	202112	235264	5353	15092	23.62	383			23.62	944
										157.03	99.454	157.04	99.864	159.72	1014016	200960	231104	5522	15420	23.64	458			23.64	1256
										157.11	99.454	157.13	99.864	159.9	1015040	200832	230848	5494	15736	23.66	570			23.66	1553
										157.19	99.454	157.21	99.864	160.07	1013248	200192	227904	5229	14336	23.68	666			23.68	1626
										157.28	99.454	157.3	99.864	160.25	1014784	200192	229888	5527	14312	23.7	772			23.7	1616
										157.37	99.453	157.38	99.864	160.42	1011712	200512	235648	5573	15060	23.72	912			23.72	1806
										157.45	99.453	157.46	99.864	160.6	1014528	199424	227072	5310	14284	23.74	1052			23.74	1930
										157.53	99.453	157.55	99.864	160.77	1011712	200512	228544	5235	14816	23.76	941			23.76	1700
										157.62	99.453	157.63	99.864	160.95	1014528	199872	230848	5387	14364	23.78	832			23.78	1310
										157.7	99.453	157.71	99.864	161.12	1008640	199744	231488	5510	14456	23.8	704			23.8	1071
										157.78	99.453	157.79	99.864	161.3	1011712	199744	227776	5147	13892	23.82	628			23.82	842
										157.86	99.452	157.88	99.864	161.47	1007616	200064	225408	5098	14488	23.84	436			23.84	587
										157.95	99.452	157.97	99.864	161.65	1012480	200192	229056	5350	14196	23.86	341			23.86	374
										158.03	99.452	158.05	99.864	161.82	1006336	199040	225600	5298	14328	23.88	294			23.88	306
										158.11	99.452	158.13	99.864	162	1010688	199488	230720	5558	16092	23.9	217			23.9	262
										158.19	99.452	158.22	99.864	162.17	1011712	200448	234368	5492	15704	23.92	217			23.92	196
										158.28	99.452	158.3	99.864	162.35	1011200	199808	231168	5336	14432	23.94	181			23.94	177
										158.36	99.451	158.38	99.864	162.52	1004288	198912	228992	5407	14904	23.96	173			23.96	177
										158.45	99.451	158.46	99.863	162.7	1007360	199680	233216	5442	14884	23.98	152			23.98	184
										158.53	99.451	158.55	99.863	162.87	1009664	199680	233600	5279	14944	24	179			24	174
										158.61	99.451	158.63	99.863	163.05	1011968	198720	231552	5503	15004	24.02	177			24.02	171
										158.7	99.451	158.71	99.863	163.22	1004544	198656	229696	5507	16308	24.04	161			24.04	177
										158.78	99.45	158.8	99.863	163.4	1004288	198016	228224	5391	14708	24.06	161			24.06	165
										158.87	99.45	158.88	99.863	163.57	1009408	199104	228416	5115	14112	24.08	164			24.08	181
										158.95	99.45	158.96	99.863	163.75	1005824	198464	232576	5633	15800	24.1	181			24.1	167
										159.03	99.45	159.05	99.863	163.92	1004288	198080	228416	5436	15096	24.12	156			24.12	157
										159.12	99.45	159.14	99.863	164.1	1004032	197248	225920	5398	14600	24.14	159			24.14	145
										159.2	99.45	159.21	99.863	164.27	1005056	197568	226688	5455	14748	24.16	162			24.16	161
										159.28	99.449	159.3	99.863	164.45	1005568	197824	228992	5402	14680	24.18	156			24.18	145
										159.36	99.449	159.38	99.863	164.62	1004032	197696	230336	5337	15096	24.2	146			24.2	144
										159.44	99.449	159.46	99.863	164.8	1005824	197760	229376	5324	14348	24.22	141			24.22	141
										159.53	99.449	159.54	99.863	164.97	1005056	197440	228480	5355	14048	24.24	147			24.24	138
										159.62	99.448	159.63	99.863	165.15	1001728	197760	229632	5552	15588	24.26	139			24.26	152
										159.7	99.448	159.7	99.863	165.32	1006336	197952	235904	5573	15252	24.28	143			24.28	143
										159.78	99.448	159.79	99.863	165.5	1003520	197632	229696	5498	14212	24.3	126			24.3	157
										159.86	99.448	159.88	99.863	165.68	1000448	196416	225536	5437	14292	24.32	136			24.32	143
										159.95	99.448	159.96	99.863	165.85	998400	196672	226240	5313	14524	24.34	149			24.34	132
										160.02	99.448	160.05	99.863	166.03	1000704	195840	225216	5382	14520	24.36	141			24.36	139
										160.11	99.447	160.13	99.863	166.2	1000960	197312	233920	5322	15448	24.38	145			24.38	143
										160.19	99.447	160.22	99.863	166.38	1002496	196160	230976	5634	15772	24.4	147			24.4	138
										160.28	99.447	160.3	99.863	166.55	998912	196608	228672	5565	14676	24.42	147			24.42	159
										160.37	99.447	160.38	99.863	166.73	999168	197056	224192	5152	13920	24.44	139			24.44	138
										160.45	99.447	160.46	99.863	166.9	996096	195200	224960	5241	14028	24.46	155			24.46	152
										160.53	99.447	160.54	99.863	167.08	1001216	196224	229504	5704	14916	24.48	140			24.48	139
										160.61	99.446	160.62	99.863	167.25	997376	195968	227456	5448	15000	24.5	136			24.5	126
										160.7	99.446	160.71	99.863	167.43	997120	197056	227712	5414	14576	24.52	153			24.52	145
										160.78	99.446	160.8	99.862	167.6	1000960	196032	227840	5522	15244	24.54	134			24.54	135
										160.86	99.446	160.88	99.862	167.78	999680	195776	232704	5678	15612	24.56	137			24.56	134
										160.95	99.446	160.96	99.862	167.95	998144	195456	226368	5384	14496	24.58	127			24.58	118
										161.03	99.446	161.05	99.862	168.13	996864	195904	229312	5397	14848	24.6	126			24.6	133
										161.11	99.445	161.13	99.862	168.3	1000704	196224	231104	5358	14760	24.62	154			24.62	131
										161.2	99.445	161.22	99.862	168.48	996096	195648	227392	5538	14140	24.64	142			24.64	150
										161.28	99.445	161.3	99.862	168.65	995072	194624	224704	5250	13960	24.66	147			24.66	138
										161.36	99.445	161.38	99.862	168.83	994816	195456	228032	5490	15708	24.68	157			24.68	142
										161.45	99.445	161.46	99.862	169	999424	194560	230016	5282	14492	24.7	149			24.7	122
										161.53	99.445	161.55	99.862	169.18	995584	195520	227648	5365	14156	24.72	148			24.72	128
										161.61	99.444	161.63	99.862	169.35	997120	195904	227904	5499	14092	24.74	127			24.74	128
										161.7	99.444	161.71	99.862	169.53	993536	194880	229568	5527	14968	24.76	150			24.76	151
										161.78	99.444	161.8	99.862	169.7	995840	195200	229440	5658	15936	24.78	156			24.78	153
										161.86	99.444	161.88	99.862	169.88	990464	194240	224576	5483	14560	24.8	157			24.8	146
										161.95	99.444	161.96	99.862	170.05	995072	193984	227456	5441	13992	24.82	157			24.82	149
										162.03	99.444	162.05	99.862	170.23	995840	194240	226560	5319	14212	24.84	148			24.84	130
										162.12	99.443	162.13	99.862	170.4	993536	194496	228352	5521	15624	24.86	140			24.86	161
										162.2	99.443	162.21	99.862	170.58	996352	195072	237184	5621	15256	24.88	147			24.88	141
										162.28	99.443	162.3	99.862	170.75	994304	194368	230400	5503	14712	24.9	135			24.9	150
										162.36	99.443	162.38	99.862	170.93	989440	193920	225216	5272	14464	24.92	161			24.92	153
										162.45	99.443	162.46	99.862	171.1	993280	194688	228800	5724	14952	24.94	146			24.94	137
										162.52	99.443	162.54	99.862	171.28	993280	194816	227456	5580	14172	24.96	169			24.96	137
										162.61	99.442	162.63	99.862	171.45	991488	194240	225600	5497	14704	24.98	157			24.98	148
										162.7	99.442	162.71	99.862	171.63	995840	195584	236416	5946	16700	25	170			25	160
										162.78	99.442	162.8	99.862	171.8	993536	194432	229632	5602	14684	25.02	157			25.02	176
										162.86	99.442	162.88	99.862	171.98	991744	193984	228160	5600	15228	25.04	168			25.04	162
										162.94	99.442	162.97	99.862	172.15	992000	193472	227584	5732	15056	25.06	154			25.06	157
										163.03	99.442	163.05	99.862	172.33	992256	192192	225984	5407	14180	25.08	150			25.08	139
										163.11	99.441	163.13	99.862	172.51	986624	192704	224512	5576	14456	25.1	151			25.1	135
										163.2	99.441	163.21	99.862	172.68	994048	193792	233408	5758	16040	25.12	161			25.12	147
										163.28	99.441	163.3	99.862	172.86	993536	194048	234816	5408	15396	25.14	132			25.14	136
										163.36	99.441	163.38	99.862	173.03	989696	193216	227968	5243	14612	25.16	162			25.16	135
										163.44	99.441	163.46	99.862	173.21	984064	192640	227072	5620	14060	25.18	137			25.18	148
										163.53	99.441	163.55	99.861	173.38	988160	193088	228352	5768	14592	25.2	138			25.2	132
										163.61	99.44	163.63	99.861	173.56	986624	193600	230016	5809	16060	25.22	159			25.22	125
										163.7	99.44	163.71	99.861	173.73	994048	193920	232832	5602	14744	25.24	138			25.24	147
										163.77	99.44	163.79	99.861	173.91	984576	192320	227776	5645	15408	25.26	137			25.26	139
										163.86	99.44	163.88	99.861	174.08	991232	192576	230272	5550	15256	25.28	140			25.28	137
										163.94	99.44	163.96	99.861	174.26	988160	193344	233856	5686	15144	25.3	141			25.3	151
										164.03	99.44	164.04	99.861	174.43	987136	191040	226880	5515	14100	25.32	142			25.32	135
										164.11	99.439	164.13	99.861	174.61	983552	191488	223552	5368	14240	25.34	151			25.34	147
										164.2	99.439	164.21	99.861	174.78	987648	192320	231744	5592	15032	25.36	167			25.36	174
										164.28	99.439	164.3	99.861	174.96	985088	191360	225792	5569	14468	25.38	168			25.38	173
										164.36	99.438	164.38	99.861	175.13	984832	191616	225216	5362	13552	25.4	164			25.4	165
										164.44	99.438	164.46	99.861	175.31	981248	191744	229120	5416	14688	25.42	178			25.42	161
										164.53	99.438	164.55	99.861	175.48	984064	191616	225664	5367	14268	25.44	204			25.44	156
										164.61	99.438	164.63	99.861	175.66	986624	192384	233664	5642	15304	25.46	191			25.46	150
										164.69	99.438	164.71	99.861	175.83	985344	191808	227840	5539	14852	25.48	190			25.48	181
										164.78	99.438	164.79	99.861	176.01	987904	192512	229696	5420	14204	25.5	193			25.5	183
										164.86	99.437	164.88	99.861	176.18	986112	192064	229632	5766	15616	25.52	193			25.52	198
										164.95	99.437	164.96	99.861	176.36	989440	192128	228480	5345	14336	25.54	212			25.54	167
										165.03	99.437	165.04	99.861	176.53	983296	190464	225600	5637	14264	25.56	315			25.56	180
										165.11	99.437	165.12	99.861	176.71	981504	190912	226112	5587	14520	25.58	463			25.58	159
										165.2	99.437	165.21	99.861	176.88	980224	190784	227904	5563	14832	25.6	696			25.6	168
										165.28	99.437	165.3	99.86	177.06	980736	190912	223360	5167	14156	25.62	1017			25.62	159
										165.36	99.436	165.38	99.86	177.23	978944	189952	224064	5552	14852	25.64	1269			25.64	161
										165.45	99.436	165.47	99.86	177.41	987648	191808	233216	5461	14900	25.66	1440			25.66	167
										165.53	99.436	165.55	99.86	177.58	983296	190272	222912	5394	13564	25.68	1497			25.68	167
										165.61	99.436	165.63	99.86	177.76	981504	189696	225280	5316	14256	25.7	1414			25.7	190
										165.7	99.436	165.71	99.86	177.93	980736	190656	227072	5615	14492	25.72	1138			25.72	183
										165.78	99.436	165.8	99.86	178.11	980480	189824	227648	5436	14380	25.74	890			25.74	175
										165.87	99.435	165.88	99.86	178.28	981760	190976	227456	5555	15536	25.76	718			25.76	208
										165.95	99.435	165.96	99.86	178.46	984320	190912	232384	5513	14872	25.78	515			25.78	225
										166.03	99.435	166.04	99.86	178.63	979712	190784	224064	5424	14148	25.8	342			25.8	218
										166.11	99.435	166.12	99.86	178.81	980480	190144	224704	5409	15248	25.82	273			25.82	220
										166.19	99.435	166.21	99.86	178.98	984064	190464	225152	5443	14628	25.84	236			25.84	206
										166.28	99.435	166.3	99.86	179.16	980992	191168	225664	5611	14068	25.86	190			25.86	194
										166.36	99.435	166.38	99.86	179.34	980992	190912	232832	5811	16196	25.88	193			25.88	219
										166.44	99.434	166.47	99.86	179.51	980736	190336	226048	5575	14344	25.9	150			25.9	195
										166.53	99.434	166.55	99.86	179.69	980736	189888	224704	5430	13624	25.92	153			25.92	189
										166.61	99.434	166.63	99.86	179.86	983552	189568	229824	5817	15032	25.94	140			25.94	162
										166.69	99.434	166.71	99.86	180.04	979200	191808	230656	5560	15948	25.96	143			25.96	171
										166.78	99.434	166.79	99.86	180.21	981248	191424	232384	5757	14888	25.98	155			25.98	164
										166.86	99.434	166.88	99.86	180.39	979200	190336	223360	5538	14344	26	138			26	147
										166.95	99.433	166.97	99.86	180.56	977664	189952	222080	5490	13912	26.02	127			26.02	153
										167.03	99.433	167.05	99.86	180.74	979712	189760	225664	5438	14092	26.04	143			26.04	132
										167.12	99.433	167.13	99.86	180.91	980480	189888	229376	5448	14612	26.06	144			26.06	132
										167.2	99.433	167.21	99.86	181.09	978944	189184	223872	5499	14824	26.08	133			26.08	112
										167.28	99.433	167.3	99.86	181.26	977152	189568	227328	5803	14592	26.1	140			26.1	101
										167.36	99.433	167.38	99.86	181.44	977664	190080	223680	5348	14648	26.12	134			26.12	130
										167.44	99.432	167.46	99.86	181.61	976896	189248	223040	5487	13420	26.14	147			26.14	126
										167.53	99.432	167.54	99.859	181.79	978176	187968	223872	5363	14208	26.16	142			26.16	101
										167.61	99.432	167.63	99.859	181.96	974336	188672	222272	5498	13944	26.18	140			26.18	108
										167.69	99.432	167.71	99.859	182.14	982528	189376	231488	5571	15944	26.2	134			26.2	112
										167.78	99.432	167.79	99.859	182.31	976384	189632	226048	5375	14436	26.22	138			26.22	140
										167.86	99.432	167.88	99.859	182.49	974848	188736	225280	5452	13984	26.24	121			26.24	131
										167.94	99.431	167.96	99.859	182.66	978432	189696	231744	5798	16040	26.26	127			26.26	119
										168.03	99.431	168.05	99.859	182.84	977408	188480	224512	5231	13708	26.28	130			26.28	123
										168.11	99.431	168.13	99.859	183.01	974848	189632	221440	5392	14376	26.3	146			26.3	139
										168.2	99.431	168.22	99.859	183.19	978432	189056	228928	5299	14056	26.32	144			26.32	130
										168.28	99.431	168.3	99.859	183.36	977920	188928	227072	5525	14808	26.34	128			26.34	130
										168.36	99.431	168.38	99.859	183.54	978432	188544	227136	5487	13816	26.36	119			26.36	137
										168.45	99.43	168.46	99.859	183.71	977664	189056	224128	5415	13784	26.38	122			26.38	126
										168.54	99.43	168.55	99.859	183.89	972800	188224	222144	5572	13892	26.4	147			26.4	123
										168.61	99.43	168.63	99.859	184.06	974848	188288	225664	5610	15292	26.42	123			26.42	134
										168.69	99.43	168.71	99.859	184.24	976640	188992	224640	5562	14504	26.44	133			26.44	131
										168.78	99.429	168.79	99.859	184.41	976128	187008	224640	5309	14484	26.46	135			26.46	117
										168.86	99.429	168.88	99.859	184.59	975360	188736	223296	5438	13668	26.48	138			26.48	110
										168.95	99.429	168.96	99.859	184.76	976896	187776	227136	5597	14456	26.5	136			26.5	109
										169.03	99.429	169.04	99.859	184.94	975360	188416	223616	5440	13908	26.52	122			26.52	118
										169.11	99.429	169.13	99.859	185.11	973824	187520	221312	5551	14296	26.54	137			26.54	105
										169.2	99.429	169.21	99.859	185.29	976896	189184	226304	5392	14144	26.56	130			26.56	119
										169.28	99.428	169.3	99.859	185.46	972544	187584	223168	5468	13528	26.58	118			26.58	123
										169.37	99.428	169.39	99.859	185.64	970496	187200	220096	5615	13564	26.6	114			26.6	117
										169.45	99.428	169.47	99.859	185.81	972288	186816	225472	5581	15192	26.62	137			26.62	141
										169.53	99.428	169.55	99.859	185.99	974848	187136	229120	5519	15524	26.64	120			26.64	130
										169.61	99.428	169.63	99.858	186.16	978944	188928	233024	5571	15264	26.66	140			26.66	148
										169.69	99.428	169.71	99.858	186.34	975104	187648	224128	5279	14036	26.68	135			26.68	125
										169.77	99.427	169.79	99.858	186.52	972032	188800	228672	5448	14044	26.7	111			26.7	117
										169.86	99.427	169.87	99.858	186.69	976896	187648	226368	5493	14244	26.72	133			26.72	133
										169.94	99.427	169.96	99.858	186.87	971776	187008	222976	5417	13692	26.74	125			26.74	127
										170.03	99.427	170.04	99.858	187.04	971264	186560	220160	5388	13488	26.76	130			26.76	125
										170.11	99.427	170.13	99.858	187.22	968448	186496	221120	5556	14892	26.78	114			26.78	117
										170.19	99.427	170.21	99.858	187.39	975104	186624	228736	5584	14920	26.8	118			26.8	110
										170.28	99.427	170.3	99.858	187.57	975616	187968	230208	5610	16144	26.82	123			26.82	116
										170.36	99.426	170.38	99.858	187.74	974080	186816	224896	5493	14072	26.84	105			26.84	102
										170.44	99.426	170.47	99.858	187.92	968448	186176	222720	5259	13728	26.86	127			26.86	104
										170.53	99.426	170.55	99.858	188.09	974848	187456	227584	5397	13860	26.88	117			26.88	105
										170.61	99.426	170.63	99.858	188.27	975104	187456	231744	5390	14596	26.9	125			26.9	115
										170.69	99.426	170.71	99.858	188.44	967680	185856	222208	5362	14064	26.92	105			26.92	118
										170.78	99.426	170.79	99.858	188.62	973312	187072	225088	5634	14568	26.94	117			26.94	131
										170.86	99.425	170.88	99.858	188.79	975104	186880	231808	5760	16144	26.96	127			26.96	98
										170.95	99.425	170.96	99.858	188.97	976896	187776	230784	5328	14712	26.98	121			26.98	116
										171.03	99.425	171.04	99.858	189.14	970496	185792	223360	5433	14184	27	115			27	108
										171.11	99.425	171.12	99.858	189.32	975104	187456	235584	5764	16908	27.02	125			27.02	117
										171.19	99.425	171.21	99.858	189.49	972032	186880	229952	5447	13832	27.04	109			27.04	121
										171.28	99.425	171.29	99.858	189.67	970752	185792	223168	5419	13528	27.06	122			27.06	125
										171.36	99.424	171.38	99.858	189.84	966656	185216	221248	5415	14544	27.08	148			27.08	96
										171.45	99.424	171.47	99.858	190.02	970752	186432	225728	5445	13636	27.1	121			27.1	131
										171.53	99.424	171.55	99.858	190.19	967936	186624	227520	5653	14876	27.12	104			27.12	115
										171.61	99.424	171.64	99.857	190.37	972032	185600	226944	5345	13600	27.14	117			27.14	102
										171.7	99.424	171.72	99.857	190.54	968960	185728	225152	5533	14748	27.16	117			27.16	107
										171.78	99.424	171.8	99.857	190.72	971776	185600	224640	5244	13700	27.18	134			27.18	110
										171.86	99.423	171.88	99.857	190.89	969216	185920	223168	5349	14092	27.2	113			27.2	121
										171.94	99.423	171.96	99.857	191.07	968704	185792	227904	5503	14836	27.22	121			27.22	135
										172.03	99.423	172.04	99.857	191.24	967680	187200	225472	5600	14324	27.24	139			27.24	144
										172.11	99.423	172.13	99.857	191.42	967168	185856	227264	5533	14020	27.26	131			27.26	145
										172.19	99.423	172.21	99.857	191.59	967680	186304	228480	5527	14332	27.28	125			27.28	165
										172.28	99.423	172.3	99.857	191.77	968960	185344	230080	5497	14124	27.3	122			27.3	152
										172.36	99.423	172.38	99.857	191.94	966656	185664	221504	5387	13224	27.32	120			27.32	172
										172.45	99.422	172.46	99.857	192.12	969216	186368	223104	5364	13564	27.34	132			27.34	206
										172.53	99.422	172.55	99.856	192.29	967168	184768	224128	5451	14692	27.36	133			27.36	218
										172.62	99.422	172.63	99.856	192.47	968704	185728	229312	5602	14468	27.38	121			27.38	232
										172.7	99.422	172.71	99.855	192.64	967168	185024	223872	5563	14196	27.4	139			27.4	253
										172.78	99.422	172.79	99.855	192.82	964608	184576	225984	5692	14956	27.42	145			27.42	257
										172.86	99.422	172.88	99.854	192.99	971264	185280	224768	5318	13420	27.44	150			27.44	271
										172.95	99.422	172.96	99.854	193.17	966656	185472	225600	5631	14268	27.46	194			27.46	254
										173.03	99.421	173.05	99.853	193.35	966400	184576	223616	5540	15360	27.48	192			27.48	270
										173.11	99.421	173.13	99.852	193.52	967680	185664	230848	5600	14424	27.5	201			27.5	278
										173.2	99.421	173.22	99.851	193.7	966144	184832	221184	5467	13372	27.52	215			27.52	276
										173.28	99.421	173.3	99.851	193.87	966400	184768	224576	5275	13816	27.54	215			27.54	240
										173.37	99.42	173.38	99.849	194.05	967424	184192	229632	5496	15144	27.56	179			27.56	253
										173.45	99.42	173.47	99.849	194.22	964352	185856	222336	5226	13736	27.58	166			27.58	256
										173.53	99.42	173.55	99.848	194.4	968448	184704	223936	5682	13824	27.6	155			27.6	234
										173.61	99.42	173.63	99.847	194.57	967680	185088	225664	5370	13664	27.62	156			27.62	221
										173.7	99.42	173.72	99.845	194.75	964864	184000	221824	5633	14684	27.64	148			27.64	213
										173.78	99.42	173.8	99.844	194.92	965376	185536	224832	5383	14016	27.66	131			27.66	199
										173.87	99.42	173.88	99.843	195.1	964608	184896	227520	5532	15492	27.68	125			27.68	165
										173.95	99.419	173.96	99.842	195.27	968448	185024	224640	5401	13680	27.7	120			27.7	173
										174.03	99.419	174.05	99.841	195.45	965632	184320	223616	5390	15120	27.72	121			27.72	142
										174.11	99.419	174.13	99.84	195.62	966656	184192	222656	5349	13200	27.74	99			27.74	152
										174.19	99.419	174.21	99.839	195.8	962816	183680	221376	5389	13536	27.76	115			27.76	111
										174.28	99.419	174.29	99.837	195.97	967936	185152	226176	5524	14956	27.78	105			27.78	99
										174.36	99.419	174.38	99.836	196.15	964864	185024	226880	5477	14140	27.8	113			27.8	122
										174.44	99.418	174.46	99.835	196.32	966912	183808	227328	5504	14496	27.82	123			27.82	119
										174.53	99.418	174.55	99.834	196.5	963328	184320	224320	5466	13572	27.84	130			27.84	112
										174.61	99.418	174.63	99.833	196.67	964608	183104	226688	5544	15128	27.86	131			27.86	116
										174.7	99.418	174.71	99.831	196.85	964864	184960	228416	5690	15216	27.88	131			27.88	119
										174.78	99.418	174.79	99.83	197.02	966400	184000	229248	5467	14400	27.9	117			27.9	112
										174.86	99.418	174.88	99.829	197.2	962816	184256	223360	5401	13268	27.92	110			27.92	115
										174.95	99.418	174.96	99.827	197.37	964096	183232	224576	5334	13620	27.94	106			27.94	109
										175.03	99.417	175.05	99.826	197.55	962560	183296	221696	5320	13936	27.96	101			27.96	109
										175.11	99.417	175.13	99.825	197.72	967424	183104	228736	5462	14244	27.98	106			27.98	109
										175.19	99.417	175.21	99.823	197.9	961280	183680	220864	5568	14416	28	115			28	102
										175.28	99.417	175.29	99.822	198.07	962560	183296	221568	5413	13636	28.02	119			28.02	100
										175.36	99.417	175.38	99.82	198.25	963840	183296	222080	5366	14296	28.04	121			28.04	122
										175.45	99.417	175.46	99.819	198.42	964352	183808	227200	5659	13772	28.06	114			28.06	115
										175.53	99.416	175.55	99.817	198.6	960256	182784	222656	5397	13708	28.08	110			28.08	96
										175.62	99.416	175.63	99.816	198.77	962048	183680	222976	5520	14028	28.1	117			28.1	110
										175.7	99.416	175.72	99.814	198.95	963072	182720	224192	5605	15580	28.12	119			28.12	97
										175.78	99.416	175.8	99.812	199.12	964352	183936	227136	5408	13832	28.14	110			28.14	101
										175.86	99.416	175.88	99.811	199.3	963840	183936	226752	5493	14360	28.16	114			28.16	114
										175.95	99.416	175.96	99.809	199.47	964352	183936	232256	5542	15396	28.18	116			28.18	111
										176.03	99.416	176.05	99.807	199.65	964352	183872	225408	5509	13140	28.2	102			28.2	95
										176.11	99.415	176.13	99.806	199.83	959232	183232	222464	5634	14076	28.22	116			28.22	125
										176.2	99.415	176.21	99.804	200	960768	182336	223168	5384	13380	28.24	122			28.24	111
										176.28	99.415	176.29	99.802	200.18	959744	183040	223168	5487	13604	28.26	96			28.26	103
										176.36	99.415	176.38	99.8	200.35	960512	181824	222656	5539	13800	28.28	126			28.28	110
										176.45	99.415	176.46	99.799	200.53	960768	183040	222784	5608	14356	28.3	95			28.3	97
										176.53	99.415	176.55	99.797	200.7	963072	183040	223936	5329	13760	28.32	104			28.32	100
										176.61	99.414	176.63	99.795	200.88	963072	182720	228736	5621	14844	28.34	96			28.34	91
										176.7	99.414	176.71	99.793	201.05	963328	183104	222976	5497	13268	28.36	123			28.36	109
										176.78	99.414	176.79	99.791	201.23	960000	182656	220992	5560	13564	28.38	107			28.38	122
										176.87	99.414	176.88	99.79	201.4	957696	182208	224128	5603	14140	28.4	118			28.4	116
										176.95	99.414	176.96	99.788	201.58	961536	182208	221632	5509	14116	28.42	116			28.42	113
										177.03	99.414	177.05	99.786	201.75	964096	183424	229952	5580	14872	28.44	123			28.44	115
										177.11	99.413	177.13	99.785	201.93	960256	181632	222528	5519	13632	28.46	113			28.46	118
										177.2	99.413	177.22	99.783	202.1	961792	183168	228288	5562	14888	28.48	115			28.48	113
										177.28	99.413	177.3	99.782	202.28	960000	183296	226624	5393	14096	28.5	115			28.5	106
										177.36	99.413	177.38	99.78	202.45	961280	182336	225216	5534	13676	28.52	123			28.52	122
										177.45	99.413	177.47	99.778	202.63	956928	181504	220544	5301	13076	28.54	126			28.54	138
										177.52	99.413	177.55	99.777	202.8	958976	181248	221312	5395	14492	28.56	152			28.56	138
										177.61	99.413	177.63	99.775	202.98	964096	182144	225664	5681	15080	28.58	140			28.58	133
										177.69	99.412	177.71	99.774	203.15	961536	182720	230016	5859	14104	28.6	155			28.6	123
										177.78	99.412	177.8	99.773	203.33	960512	182592	227584	5509	13584	28.62	132			28.62	144
										177.86	99.412	177.88	99.771	203.5	957696	182016	224512	5583	14240	28.64	129			28.64	138
										177.95	99.412	177.96	99.77	203.68	960512	181824	225664	5547	14276	28.66	139			28.66	153
										178.03	99.412	178.05	99.768	203.85	961536	182016	228160	5627	13960	28.68	135			28.68	135
										178.11	99.412	178.12	99.767	204.03	955392	181440	223488	5759	14844	28.7	120			28.7	118
										178.19	99.411	178.21	99.766	204.2	961024	182016	224576	5556	14284	28.72	105			28.72	122
										178.28	99.411	178.3	99.765	204.38	959488	182720	230848	5713	15164	28.74	107			28.74	130
										178.36	99.411	178.38	99.763	204.55	959488	181440	231744	5727	14428	28.76	97			28.76	123
										178.45	99.411	178.46	99.762	204.73	958464	182400	225600	5391	13916	28.78	112			28.78	113
										178.53	99.41	178.55	99.761	204.9	959744	181824	224256	5670	14184	28.8	120			28.8	100
										178.61	99.41	178.63	99.76	205.08	961280	181632	227392	5534	14536	28.82	119			28.82	110
										178.7	99.41	178.71	99.758	205.25	961536	181952	226816	5370	13172	28.84	110			28.84	107
										178.78	99.41	178.8	99.757	205.43	957696	180672	222400	5456	13720	28.86	116			28.86	114
										178.86	99.41	178.88	99.756	205.6	956928	180480	221312	5336	13188	28.88	116			28.88	117
										178.94	99.41	178.96	99.755	205.78	957184	181504	223424	5434	13648	28.9	109			28.9	89
										179.03	99.41	179.04	99.754	205.95	956160	180288	226624	5374	13728	28.92	104			28.92	96
										179.11	99.409	179.13	99.752	206.13	954368	180992	219264	5470	13320	28.94	94			28.94	105
										179.2	99.409	179.21	99.751	206.3	957952	181248	221760	5324	13424	28.96	117			28.96	133
										179.28	99.409	179.3	99.75	206.48	956416	180608	224960	5653	14600	28.98	107			28.98	110
										179.36	99.409	179.38	99.748	206.65	957184	180736	224192	5429	14232	29	106			29	108
										179.45	99.409	179.47	99.747	206.83	958976	180480	224128	5371	13144	29.02	117			29.02	91
										179.53	99.409	179.54	99.746	207.01	956416	180096	221376	5390	13500	29.04	115			29.04	96
										179.62	99.408	179.63	99.745	207.18	956928	180608	226688	5648	13784	29.06	111			29.06	110
										179.7	99.408	179.71	99.744	207.36	956928	181376	223616	5527	13568	29.08	125			29.08	91
										179.78	99.408	179.79	99.742	207.53	957184	179968	224256	5387	14244	29.1	99			29.1	95
										179.86	99.408	179.88	99.741	207.71	956416	180672	221440	5358	13768	29.12	101			29.12	91
										179.95	99.408	179.97	99.74	207.88	954624	179904	225280	5463	13732	29.14	107			29.14	98
										180.03	99.408	180.05	99.739	208.06	954112	180480	220800	5375	13504	29.16	104			29.16	98
										180.11	99.407	180.13	99.737	208.23	955392	180992	223616	5286	13196	29.18	109			29.18	104
										180.2	99.407	180.22	99.736	208.41	961024	180608	224448	5566	14132	29.2	123			29.2	100
										180.28	99.407	180.3	99.735	208.58	957696	180928	226112	5526	14480	29.22	121			29.22	105
										180.36	99.407	180.38	99.733	208.76	956928	180288	225536	5378	13752	29.24	106			29.24	101
										180.44	99.407	180.46	99.732	208.93	957696	180224	222720	5617	14456	29.26	113			29.26	97
										180.53	99.407	180.55	99.73	209.11	957696	179904	224192	5603	13988	29.28	103			29.28	103
										180.61	99.406	180.62	99.729	209.28	955904	180416	225920	5340	13508	29.3	97			29.3	93
										180.69	99.406	180.71	99.728	209.46	954624	179072	225472	5587	14880	29.32	122			29.32	108
										180.78	99.406	180.8	99.726	209.63	958208	180672	230336	5483	14840	29.34	93			29.34	87
										180.86	99.406	180.88	99.725	209.81	955392	179904	222336	5355	13288	29.36	99			29.36	88
										180.94	99.406	180.96	99.724	209.98	954624	179584	225280	5315	14000	29.38	107			29.38	113
										181.03	99.406	181.05	99.723	210.16	953088	179584	223424	5445	13276	29.4	103			29.4	92
										181.11	99.406	181.13	99.722	210.33	955392	179776	224704	5540	13236	29.42	96			29.42	95
										181.2	99.405	181.21	99.721	210.51	953856	180096	227776	5486	14768	29.44	110			29.44	97
										181.28	99.405	181.3	99.72	210.68	957696	180992	230080	5375	14064	29.46	109			29.46	100
										181.36	99.405	181.38	99.719	210.86	954624	179648	225600	5524	13716	29.48	98			29.48	104
										181.44	99.405	181.46	99.718	211.03	955136	178752	223808	5304	13400	29.5	100			29.5	90
										181.53	99.405	181.55	99.717	211.21	954368	178368	225472	5586	14196	29.52	102			29.52	99
										181.61	99.405	181.63	99.717	211.38	954368	179776	225472	5503	14688	29.54	110			29.54	104
										181.69	99.404	181.71	99.716	211.56	959744	180544	233280	5426	15644	29.56	98			29.56	97
										181.78	99.404	181.79	99.715	211.73	956160	180416	233280	5713	14712	29.58	109			29.58	95
										181.86	99.404	181.88	99.715	211.91	955904	179776	226368	5356	13800	29.6	97			29.6	95
										181.95	99.404	181.96	99.714	212.08	955904	179520	227840	5682	13680	29.62	115			29.62	106
										182.03	99.404	182.04	99.714	212.26	955904	178752	227648	5553	14324	29.64	104			29.64	107
										182.11	99.404	182.13	99.713	212.43	952832	179008	225792	5713	14752	29.66	86			29.66	106
										182.19	99.403	182.21	99.713	212.61	954624	178944	224960	5511	14216	29.68	101			29.68	105
										182.28	99.403	182.29	99.712	212.78	957952	180416	228672	5613	14000	29.7	118			29.7	98
										182.36	99.403	182.38	99.712	212.96	957184	179072	227584	5523	13676	29.72	97			29.72	110
										182.44	99.403	182.46	99.711	213.13	956416	180096	232000	5627	14360	29.74	103			29.74	102
										182.53	99.403	182.55	99.711	213.31	954368	179456	229760	5672	14200	29.76	102			29.76	107
										182.61	99.403	182.63	99.71	213.48	954880	179648	225920	5678	14264	29.78	104			29.78	108
										182.69	99.402	182.71	99.71	213.66	955904	179840	225856	5396	13328	29.8	105			29.8	89
										182.78	99.402	182.8	99.71	213.84	949760	177920	220288	5575	13428	29.82	107			29.82	93
										182.87	99.402	182.88	99.709	214.01	953344	178560	223552	5577	13216	29.84	114			29.84	96
										182.95	99.402	182.96	99.709	214.19	951552	179712	221376	5358	13248	29.86	101			29.86	91
										183.03	99.401	183.05	99.709	214.36	953088	178688	225536	5533	13680	29.88	102			29.88	97
										183.11	99.401	183.13	99.708	214.54	953856	179776	224896	5485	12816	29.9	110			29.9	98
										183.2	99.401	183.21	99.708	214.71	952320	178816	226688	5668	14684	29.92	124			29.92	93
										183.28	99.401	183.29	99.708	214.89	956160	178496	230848	5429	15268	29.94	112			29.94	102
										183.37	99.401	183.38	99.707	215.06	957440	179648	233088	5664	14820	29.96	91			29.96	89
										183.45	99.401	183.46	99.707	215.24	954112	179072	229312	5625	14088	29.98	89			29.98	81
										183.53	99.4	183.55	99.706	215.41	950784	178112	221632	5308	12736	30	98			30	112
										183.62	99.4	183.63	99.706	215.59	953600	178560	224832	5388	13028	30.02	105			30.02	96
										183.7	99.4	183.71	99.706	215.76	950784	177344	222144	5696	13740	30.04	92			30.04	93
										183.78	99.4	183.79	99.706	215.94	948480	177216	222528	5397	14128	30.06	106			30.06	93
										183.86	99.4	183.88	99.705	216.11	951040	178240	225408	5516	13772	30.08	105			30.08	106
										183.95	99.4	183.96	99.705	216.29	951552	177088	223104	5541	14152	30.1	110			30.1	103
										184.03	99.399	184.05	99.705	216.46	953088	178624	223872	5435	13244	30.12	126			30.12	92
										184.11	99.399	184.13	99.705	216.64	950784	176960	227136	5821	15136	30.14	108			30.14	81
										184.2	99.399	184.21	99.704	216.81	950272	178048	224576	5642	13892	30.16	107			30.16	100
										184.28	99.399	184.3	99.704	216.99	954368	178112	225088	5389	13668	30.18	103			30.18	94
										184.36	99.399	184.38	99.704	217.16	951552	178176	225024	5404	13192	30.2	106			30.2	103
										184.45	99.399	184.47	99.704	217.34	948224	177280	221760	5437	13596	30.22	101			30.22	93
										184.53	99.399	184.55	99.703	217.51	952320	179264	230080	5732	15352	30.24	96			30.24	107
										184.61	99.398	184.63	99.703	217.69	955136	178688	227776	5569	13620	30.26	105			30.26	108
										184.7	99.398	184.71	99.703	217.86	947200	178048	220992	5488	13708	30.28	98			30.28	122
										184.78	99.398	184.8	99.702	218.04	951040	177984	222272	5450	13844	30.3	109			30.3	96
										184.86	99.398	184.88	99.702	218.21	952064	178624	225280	5514	14124	30.32	106			30.32	113
										184.94	99.398	184.96	99.702	218.39	956928	178752	230464	5537	13640	30.34	125			30.34	103
										185.03	99.398	185.05	99.702	218.56	948736	177792	222400	5615	14168	30.36	109			30.36	115
										185.11	99.398	185.13	99.702	218.74	949248	177920	223424	5543	13776	30.38	136			30.38	112
										185.19	99.397	185.21	99.701	218.91	952576	178880	223616	5477	14624	30.4	120			30.4	108
										185.28	99.397	185.3	99.701	219.09	953600	177920	225152	5606	13352	30.42	114			30.42	108
										185.36	99.397	185.38	99.701	219.26	946688	176960	221056	5309	12804	30.44	119			30.44	143
										185.45	99.397	185.46	99.701	219.44	947712	176704	222848	5640	14532	30.46	126			30.46	124
										185.53	99.397	185.54	99.7	219.61	952320	178560	225536	5324	13852	30.48	118			30.48	114
										185.61	99.397	185.63	99.7	219.79	950528	178688	225856	5298	12964	30.5	117			30.5	108
										185.7	99.396	185.71	99.7	219.96	947968	177344	224832	5516	13644	30.52	114			30.52	109
										185.78	99.396	185.79	99.7	220.14	948992	177664	223488	5422	13540	30.54	94			30.54	134
										185.86	99.396	185.88	99.7	220.31	949760	176640	222464	5499	14012	30.56	98			30.56	117
										185.94	99.396	185.96	99.699	220.49	952832	177984	227712	5582	13652	30.58	99			30.58	112
										186.03	99.396	186.05	99.699	220.66	951552	177152	223552	5420	13408	30.6	108			30.6	98
										186.11	99.396	186.13	99.699	220.84	952832	178688	226624	5470	14280	30.62	90			30.62	100
										186.2	99.395	186.22	99.698	221.02	953600	176704	224704	5322	13756	30.64	92			30.64	99
										186.28	99.395	186.3	99.698	221.19	950528	176768	222848	5503	13260	30.66	100			30.66	94
										186.37	99.395	186.38	99.698	221.37	952832	176576	229696	5293	13616	30.68	93			30.68	98
										186.45	99.395	186.46	99.698	221.54	949248	177024	222784	5335	13068	30.7	94			30.7	96
										186.53	99.395	186.54	99.698	221.72	950528	176832	222592	5291	13004	30.72	108			30.72	101
										186.61	99.395	186.63	99.697	221.89	951296	177280	225024	5466	13276	30.74	100			30.74	94
										186.69	99.394	186.72	99.697	222.07	948480	177664	222656	5464	14384	30.76	96			30.76	91
										186.78	99.394	186.8	99.697	222.24	951552	178560	226496	5371	12992	30.78	98			30.78	112
										186.86	99.394	186.88	99.697	222.42	949760	177536	225216	5316	13308	30.8	107			30.8	95
										186.95	99.394	186.96	99.697	222.59	948992	176896	221632	5517	13196	30.82	104			30.82	87
										187.03	99.394	187.05	99.696	222.77	951808	177728	228032	5314	13432	30.84	98			30.84	95
										187.11	99.394	187.12	99.696	222.94	952320	178560	227520	5399	13608	30.86	102			30.86	89
										187.2	99.393	187.21	99.696	223.12	952320	176640	223360	5338	13068	30.88	104			30.88	103
										187.28	99.393	187.3	99.695	223.29	948224	177088	229568	5625	14668	30.9	127			30.9	96
										187.37	99.393	187.38	99.695	223.47	947968	176704	228544	5439	13456	30.92	102			30.92	95
										187.45	99.393	187.47	99.695	223.64	948992	176768	225984	5575	14000	30.94	112			30.94	91
										187.53	99.393	187.55	99.695	223.82	949504	177024	224448	5538	13096	30.96	131			30.96	90
										187.61	99.393	187.63	99.695	223.99	945920	176640	227392	5440	13376	30.98	117			30.98	98
										187.7	99.392	187.71	99.694	224.17	950016	177792	226496	5335	13840	31	107			31	87
										187.78	99.392	187.79	99.694	224.34	952576	176896	227584	5448	13584	31.02	111			31.02	83
										187.87	99.392	187.88	99.694	224.52	947712	176256	227520	5682	15188	31.04	107			31.04	85
										187.95	99.392	187.96	99.694	224.69	953088	177152	231680	5600	13952	31.06	111			31.06	84
										188.03	99.391	188.04	99.694	224.87	948224	175872	222912	5470	13780	31.08	125			31.08	103
										188.12	99.391	188.13	99.693	225.04	951552	175360	225472	5326	13428	31.1	123			31.1	124
										188.2	99.391	188.21	99.693	225.22	946688	176064	220736	5206	12660	31.12	111			31.12	114
										188.28	99.391	188.29	99.693	225.39	947968	175808	221696	5260	12612	31.14	121			31.14	82
										188.37	99.391	188.38	99.693	225.57	946176	175808	220736	5244	12788	31.16	128			31.16	97
										188.45	99.391	188.47	99.693	225.74	946176	175168	221568	5503	14132	31.18	145			31.18	96
										188.53	99.39	188.55	99.692	225.92	946432	176448	224960	5298	13040	31.2	147			31.2	101
										188.61	99.39	188.63	99.692	226.09	950016	175680	223168	5232	12768	31.22	123			31.22	85
										188.69	99.39	188.72	99.692	226.27	950272	176512	225216	5310	13372	31.24	113			31.24	103
										188.78	99.39	188.8	99.692	226.44	951808	176256	226880	5445	13608	31.26	142			31.26	120
										188.86	99.39	188.88	99.691	226.62	946944	175488	225280	5485	13088	31.28	137			31.28	97
										188.95	99.39	188.96	99.691	226.79	945152	175360	222720	5336	12620	31.3	131			31.3	96
										189.03	99.389	189.05	99.691	226.97	947456	175296	228928	5573	14064	31.32	126			31.32	87
										189.11	99.389	189.13	99.691	227.14	947968	176384	229824	5471	13348	31.34	138			31.34	108
										189.2	99.389	189.21	99.691	227.32	947200	175872	225280	5317	13320	31.36	99			31.36	95
										189.28	99.389	189.3	99.691	227.49	948224	176832	229248	5495	14148	31.38	110			31.38	88
										189.36	99.389	189.38	99.691	227.67	946432	176064	224832	5257	13360	31.4	113			31.4	77
										189.45	99.389	189.46	99.691	227.85	946432	176512	227840	5592	14308	31.42	122			31.42	84
										189.53	99.388	189.55	99.69	228.02	946944	175360	225856	5584	13200	31.44	105			31.44	89
										189.61	99.388	189.63	99.69	228.2	945664	174976	224576	5426	13508	31.46	119			31.46	87
										189.69	99.388	189.71	99.69	228.37	946688	175424	226112	5589	13040	31.48	125			31.48	72
										189.78	99.388	189.8	99.69	228.55	945664	175424	223680	5270	13312	31.5	148			31.5	81
										189.86	99.388	189.88	99.69	228.72	946176	175040	223168	5387	13124	31.52	146			31.52	70
										189.95	99.388	189.96	99.69	228.9	948736	176128	225856	5647	13648	31.54	154			31.54	84
										190.03	99.387	190.04	99.69	229.07	947968	174912	224192	5342	13092	31.56	147			31.56	79
										190.11	99.387	190.13	99.69	229.25	946688	175296	223744	5550	13572	31.58	152			31.58	102
										190.19	99.387	190.21	99.69	229.42	944384	174528	227584	5693	15068	31.6	143			31.6	79
										190.28	99.387	190.3	99.69	229.6	951552	176128	229056	5333	13212	31.62	175			31.62	84
										190.36	99.387	190.38	99.69	229.77	945408	174912	223744	5353	14020	31.64	164			31.64	97
										190.45	99.387	190.47	99.689	229.95	947456	175040	223808	5722	14080	31.66	178			31.66	98
										190.53	99.386	190.55	99.689	230.12	948992	175552	227520	5659	14356	31.68	170			31.68	83
										190.61	99.386	190.63	99.689	230.3	947200	175168	226752	5643	14292	31.7	174			31.7	65
										190.7	99.386	190.71	99.689	230.47	946688	175168	225664	5369	13488	31.72	196			31.72	79
										190.78	99.386	190.79	99.689	230.65	940800	174848	221888	5482	12636	31.74	217			31.74	78
										190.87	99.386	190.88	99.689	230.82	945920	175360	225600	5416	13560	31.76	230			31.76	72
										190.95	99.386	190.97	99.689	231	946432	174720	225216	5229	13276	31.78	268			31.78	98
										191.03	99.385	191.05	99.689	231.17	946176	173440	225280	5306	13184	31.8	317			31.8	91
										191.11	99.385	191.13	99.689	231.35	943616	174080	227008	5588	13700	31.82	382			31.82	80
										191.2	99.385	191.22	99.689	231.52	947968	174272	227776	5354	14088	31.84	504			31.84	88
										191.28	99.385	191.3	99.689	231.7	946688	175232	227200	5426	13660	31.86	709			31.86	81
										191.36	99.385	191.38	99.689	231.87	946176	173760	226752	5330	13376	31.88	957			31.88	75
										191.44	99.384	191.46	99.688	232.05	945664	175168	227648	5234	13272	31.9	1376			31.9	89
										191.53	99.384	191.55	99.688	232.22	945920	174784	228736	5487	13860	31.92	1840			31.92	79
										191.61	99.384	191.63	99.688	232.4	945152	174272	223488	5278	12388	31.94	2483			31.94	77
										191.69	99.384	191.71	99.688	232.57	944128	173184	223744	5483	13424	31.96	3118			31.96	91
										191.78	99.384	191.8	99.688	232.75	943104	175040	226752	5481	14256	31.98	3408			31.98	91
										191.86	99.384	191.88	99.688	232.92	946944	175104	228416	5325	13080	32	3504			32	96
										191.95	99.383	191.97	99.688	233.1	944128	174080	226560	5427	13524	32.02	3217			32.02	96
										192.03	99.383	192.05	99.688	233.27	944128	174336	229632	5453	14068	32.04	2963			32.04	86
										192.11	99.383	192.13	99.688	233.45	947456	174336	229056	5455	13336	32.06	2714			32.06	80
										192.19	99.383	192.22	99.688	233.62	942592	173568	225408	5287	13120	32.08	2446			32.08	75
										192.28	99.382	192.3	99.688	233.8	944128	173248	225664	5236	13020	32.1	2019			32.1	80
										192.36	99.382	192.39	99.687	233.97	944128	174144	227584	5223	13984	32.12	1649			32.12	73
										192.45	99.382	192.47	99.687	234.15	945920	174208	229824	5396	14188	32.14	1287			32.14	91
										192.53	99.382	192.55	99.687	234.32	943104	174080	227648	5484	13476	32.16	1058			32.16	84
										192.61	99.382	192.63	99.687	234.5	943616	174016	226048	5372	13600	32.18	937			32.18	81
										192.69	99.382	192.72	99.687	234.68	943616	173312	225472	5219	13004	32.2	788			32.2	79
										192.78	99.381	192.8	99.687	234.85	942336	173696	226880	5528	14232	32.22	678			32.22	80
										192.86	99.381	192.88	99.687	235.03	949504	174080	227264	5481	13772	32.24	574			32.24	91
										192.95	99.381	192.97	99.687	235.2	943872	173952	231488	5508	14176	32.26	452			32.26	82
										193.03	99.381	193.04	99.687	235.38	943616	173824	226688	5447	13196	32.28	394			32.28	81
										193.12	99.381	193.12	99.687	235.55	942336	174016	226176	5304	12708	32.3	350			32.3	80
										193.2	99.38	193.21	99.687	235.73	942848	172672	222656	5249	12708	32.32	281			32.32	74
										193.28	99.38	193.29	99.687	235.9	941312	173888	222080	5190	12316	32.34	285			32.34	87
										193.36	99.38	193.37	99.687	236.08	942336	173056	224896	5167	12924	32.36	234			32.36	84
										193.44	99.38	193.46	99.687	236.25	941312	173888	223744	5294	13828	32.38	235			32.38	90
										193.53	99.38	193.54	99.687	236.43	944896	173504	224256	5406	12760	32.4	199			32.4	82
										193.61	99.38	193.63	99.687	236.6	944128	173440	229696	5597	13672	32.42	197			32.42	95
										193.69	99.379	193.72	99.686	236.78	943616	174400	227200	5568	13592	32.44	175			32.44	84
										193.78	99.379	193.8	99.686	236.95	947968	174464	228224	5375	13456	32.46	168			32.46	81
										193.86	99.379	193.88	99.686	237.13	942592	173504	223744	5439	13764	32.48	173			32.48	98
										193.95	99.379	193.97	99.686	237.3	944640	174272	225600	5331	13460	32.5	170			32.5	90
										194.03	99.379	194.05	99.686	237.48	945152	173440	226368	5367	12932	32.52	163			32.52	95
										194.12	99.379	194.13	99.686	237.65	941056	173568	223680	5619	14388	32.54	152			32.54	83
										194.2	99.378	194.21	99.686	237.83	945664	173568	232512	5426	13952	32.56	147			32.56	61
										194.28	99.378	194.3	99.686	238	946688	174528	228864	5550	13252	32.58	168			32.58	67
										194.37	99.378	194.38	99.686	238.18	941824	173056	224064	5412	13212	32.6	122			32.6	84
										194.44	99.378	194.45	99.686	238.35	946944	174080	231488	5421	14440	32.62	155			32.62	80
										194.53	99.378	194.54	99.686	238.53	942848	173568	230784	5429	13692	32.64	127			32.64	87
										194.61	99.378	194.62	99.686	238.7	944384	173120	231872	5440	13252	32.66	144			32.66	101
										194.7	99.378	194.71	99.686	238.88	945664	173568	227584	5690	14032	32.68	153			32.68	97
										194.78	99.377	194.8	99.686	239.05	946944	173760	229376	5593	13712	32.7	122			32.7	93
										194.86	99.377	194.89	99.686	239.23	942848	173248	225984	5249	13840	32.72	133			32.72	111
										194.94	99.377	194.97	99.686	239.4	940544	173824	225280	5281	13164	32.74	134			32.74	88
										195.03	99.377	195.05	99.686	239.58	941568	173568	225152	5409	13136	32.76	133			32.76	113
										195.12	99.377	195.13	99.685	239.75	940800	172928	223296	5323	12436	32.78	143			32.78	136
										195.2	99.377	195.21	99.685	239.93	941056	172544	222208	5210	12256	32.8	150			32.8	151
										195.28	99.376	195.29	99.685	240.1	940288	172288	223488	5181	12992	32.82	168			32.82	160
										195.36	99.376	195.38	99.685	240.28	943360	172352	224000	5326	12944	32.84	184			32.84	163
										195.45	99.376	195.46	99.685	240.45	943360	173376	229248	5455	14544	32.86	172			32.86	149
										195.53	99.376	195.54	99.685	240.63	945664	173184	233216	5370	13400	32.88	192			32.88	179
										195.61	99.376	195.63	99.685	240.8	939264	172928	229888	5409	13640	32.9	209			32.9	201
										195.7	99.376	195.71	99.685	240.98	943872	172160	226560	5429	13208	32.92	203			32.92	180
										195.78	99.375	195.8	99.685	241.15	944384	172416	225152	5398	13748	32.94	157			32.94	183
										195.86	99.375	195.88	99.685	241.33	942080	172480	223424	5302	12692	32.96	186			32.96	195
										195.94	99.375	195.97	99.685	241.51	940032	171392	225728	5477	13548	32.98	166			32.98	189
										196.03	99.375	196.05	99.685	241.68	942592	172928	223616	5443	13400	33	153			33	177
										196.11	99.375	196.13	99.685	241.86	944640	172480	226624	5453	13180	33.02	138			33.02	168
										196.2	99.375	196.21	99.685	242.03	940544	173184	229184	5717	14788	33.04	108			33.04	139
										196.28	99.375	196.3	99.685	242.21	944896	172736	225728	5521	13368	33.06	122			33.06	138
										196.37	99.374	196.38	99.685	242.38	941824	172800	224832	5435	12592	33.08	122			33.08	114
										196.45	99.374	196.46	99.684	242.56	944128	172992	235072	5553	13732	33.1	108			33.1	101
										196.53	99.374	196.55	99.684	242.73	941312	172672	224576	5427	13024	33.12	120			33.12	108
										196.61	99.374	196.63	99.684	242.91	944896	172736	228032	5580	13752	33.14	114			33.14	104
										196.7	99.374	196.72	99.684	243.08	941568	172672	225024	5449	12888	33.16	113			33.16	94
										196.78	99.374	196.8	99.684	243.26	940800	171584	225152	5551	12888	33.18	117			33.18	98
										196.86	99.374	196.88	99.684	243.43	941568	173056	229504	5210	13252	33.2	124			33.2	88
										196.95	99.373	196.96	99.684	243.61	941056	172416	232000	5517	14536	33.22	122			33.22	80
										197.03	99.373	197.05	99.684	243.78	942848	172032	225280	5268	12868	33.24	120			33.24	82
										197.11	99.373	197.13	99.684	243.96	939520	172224	225920	5405	12964	33.26	131			33.26	82
										197.19	99.373	197.21	99.684	244.13	941824	171520	227648	5334	13388	33.28	137			33.28	98
										197.28	99.372	197.29	99.684	244.31	941824	172800	230912	5388	14828	33.3	92			33.3	77
										197.37	99.372	197.38	99.683	244.48	942080	172352	228416	5551	13352	33.32	97			33.32	75
										197.45	99.372	197.46	99.683	244.66	941312	171456	226432	5265	12944	33.34	115			33.34	82
										197.53	99.372	197.55	99.683	244.83	941568	172160	228224	5414	13984	33.36	103			33.36	83
										197.62	99.372	197.63	99.683	245.01	945920	172160	229440	5521	13328	33.38	117			33.38	77
										197.7	99.372	197.71	99.683	245.18	940032	171840	223616	5494	13092	33.4	129			33.4	72
										197.78	99.372	197.8	99.683	245.36	938240	171264	223232	5342	12696	33.42	104			33.42	84
										197.86	99.371	197.88	99.683	245.53	942848	172224	227968	5413	12740	33.44	123			33.44	76
										197.94	99.371	197.96	99.683	245.71	940288	171200	224960	5253	12720	33.46	136			33.46	74
										198.02	99.371	198.05	99.683	245.88	939776	171136	225216	5422	12756	33.48	102			33.48	84
										198.11	99.371	198.13	99.683	246.06	940288	171072	230656	5445	13640	33.5	120			33.5	65
										198.2	99.371	198.21	99.683	246.23	944896	172032	230528	5509	14168	33.52	113			33.52	84
										198.28	99.371	198.3	99.683	246.41	945152	172544	232448	5366	13556	33.54	112			33.54	89
										198.36	99.371	198.38	99.683	246.58	943872	172224	236032	5533	14100	33.56	111			33.56	85
										198.45	99.37	198.46	99.682	246.76	940544	171008	224448	5446	12532	33.58	115			33.58	80
										198.53	99.37	198.54	99.682	246.93	940800	170752	226624	5332	13348	33.6	133			33.6	69
										198.62	99.37	198.63	99.682	247.11	943104	172224	231552	5270	13588	33.62	127			33.62	78
										198.7	99.37	198.71	99.682	247.28	942336	172224	229888	5319	12984	33.64	135			33.64	68
										198.78	99.37	198.8	99.682	247.46	943104	171584	229056	5446	14084	33.66	125			33.66	88
										198.86	99.37	198.88	99.682	247.63	944384	172544	233984	5424	13148	33.68	153			33.68	83
										198.95	99.369	198.97	99.682	247.81	939008	170176	223296	5245	12420	33.7	170			33.7	80
										199.03	99.369	199.04	99.682	247.98	938240	170624	226048	5222	13016	33.72	160			33.72	77
										199.11	99.369	199.13	99.682	248.16	936448	170816	226496	5491	14056	33.74	156			33.74	66
										199.19	99.369	199.21	99.682	248.33	943104	172544	227840	5417	12452	33.76	169			33.76	80
										199.28	99.369	199.29	99.682	248.51	940032	170688	226240	5432	13384	33.78	165			33.78	80
										199.36	99.369	199.38	99.681	248.69	938752	170880	223680	5052	12180	33.8	177			33.8	82
										199.44	99.369	199.46	99.681	248.86	939520	171200	229056	5433	13136	33.82	164			33.82	69
										199.53	99.368	199.55	99.681	249.04	942080	171072	225024	5393	13020	33.84	162			33.84	71
										199.61	99.368	199.63	99.681	249.21	941824	171648	232640	5411	15088	33.86	218			33.86	74
										199.7	99.368	199.72	99.681	249.39	941568	170944	227712	5313	12576	33.88	252			33.88	65
										199.78	99.368	199.8	99.681	249.56	937728	170688	222528	5516	12248	33.9	276			33.9	74
										199.86	99.368	199.88	99.681	249.74	939776	170560	224576	5416	13236	33.92	296			33.92	70
										199.95	99.368	199.96	99.681	249.91	941568	172672	231232	5626	14304	33.94	321			33.94	80
										200.03	99.368	200.05	99.681	250.09	945152	171648	231488	5228	13256	33.96	418			33.96	75
										200.11	99.367	200.13	99.681	250.26	940032	171712	231360	5411	14012	33.98	526			33.98	95
										200.2	99.367	200.22	99.68	250.44	942592	170944	228800	5382	13284	34	678			34	79
										200.28	99.367	200.3	99.68	250.61	937472	170624	225984	5382	12652	34.02	896			34.02	97
										200.36	99.367	200.38	99.68	250.79	941056	171264	230784	5547	13368	34.04	1092			34.04	98
										200.44	99.367	200.47	99.68	250.96	940544	169600	225920	5196	13700	34.06	1418			34.06	114
										200.53	99.367	200.55	99.68	251.14	942848	170112	228288	5317	13632	34.08	1645			34.08	124
										200.61	99.367	200.64	99.68	251.31	936960	171264	227136	5467	13784	34.1	1891			34.1	120
										200.7	99.366	200.72	99.679	251.49	940800	170560	228800	5467	14008	34.12	1985			34.12	160
										200.78	99.366	200.8	99.679	251.66	941568	170944	228544	5490	13584	34.14	2086			34.14	172
										200.87	99.366	200.88	99.679	251.84	941824	170176	226496	5367	13768	34.16	1873			34.16	163
										200.95	99.366	200.96	99.679	252.01	941312	171264	228672	5264	12936	34.18	1750			34.18	181
										201.03	99.366	201.05	99.679	252.19	938496	170240	224896	5413	12668	34.2	1573			34.2	205
										201.11	99.366	201.13	99.679	252.36	939520	170304	224832	5127	12564	34.22	1310			34.22	197
										201.2	99.366	201.21	99.679	252.54	937216	169600	223680	5461	13120	34.24	1053			34.24	206
										201.28	99.365	201.3	99.679	252.71	940288	170880	228096	5340	12744	34.26	791			34.26	207
										201.36	99.365	201.38	99.679	252.89	939520	170112	227072	5340	12764	34.28	610			34.28	211
										201.45	99.365	201.46	99.678	253.06	943616	171328	232704	5503	13716	34.3	519			34.3	207
										201.53	99.365	201.54	99.678	253.24	936704	170240	225344	5381	12220	34.32	410			34.32	181
										201.61	99.365	201.63	99.678	253.41	938496	169344	223168	5227	12068	34.34	301			34.34	165
										201.7	99.365	201.71	99.678	253.59	937472	169920	227648	5284	13388	34.36	257			34.36	159
										201.78	99.364	201.8	99.678	253.76	943360	170432	231168	5473	12708	34.38	198			34.38	139
										201.86	99.364	201.88	99.678	253.94	937984	169856	224704	5133	12444	34.4	199			34.4	133
										201.94	99.364	201.97	99.678	254.11	935936	168768	225088	5328	12132	34.42	168			34.42	107
										202.03	99.364	202.04	99.678	254.29	936192	170368	225536	5318	13288	34.44	183			34.44	101
										202.11	99.364	202.13	99.677	254.46	940800	169344	226304	5338	12712	34.46	148			34.46	113
										202.2	99.363	202.21	99.677	254.64	935168	169984	228416	5396	14136	34.48	139			34.48	106
										202.28	99.363	202.3	99.677	254.81	942592	171520	232960	5455	14408	34.5	134			34.5	120
										202.36	99.363	202.38	99.677	254.99	942592	170624	230336	5223	13460	34.52	176			34.52	109
										202.45	99.363	202.46	99.677	255.17	943360	170816	237312	5504	14404	34.54	130			34.54	132
										202.53	99.363	202.55	99.677	255.34	939264	169984	227840	5382	13112	34.56	136			34.56	146
										202.61	99.363	202.63	99.677	255.52	937728	170240	228672	5269	12788	34.58	162			34.58	143
										202.7	99.362	202.72	99.677	255.69	939776	170496	228224	5492	13576	34.6	181			34.6	166
										202.78	99.362	202.8	99.677	255.87	939008	170496	227712	5461	13564	34.62	180			34.62	164
										202.86	99.362	202.88	99.676	256.04	936704	170048	228160	5498	12828	34.64	202			34.64	172
										202.95	99.362	202.97	99.676	256.22	938496	170048	228672	5243	12888	34.66	197			34.66	159
										203.03	99.362	203.05	99.676	256.39	937216	169216	227456	5381	13128	34.68	162			34.68	184
										203.11	99.362	203.13	99.676	256.57	939776	169792	232704	5305	14224	34.7	131			34.7	208
										203.2	99.362	203.21	99.676	256.74	942848	170240	229568	5282	13008	34.72	138			34.72	190
										203.28	99.361	203.3	99.676	256.92	938496	169472	227648	5536	12580	34.74	135			34.74	151
										203.36	99.361	203.38	99.675	257.09	939776	169536	231104	5442	13072	34.76	108			34.76	180
										203.44	99.361	203.46	99.675	257.27	937984	170240	230720	5404	12776	34.78	118			34.78	163
										203.53	99.361	203.55	99.675	257.44	941568	169728	230016	5436	13608	34.8	82			34.8	165
										203.61	99.361	203.63	99.675	257.62	938752	169408	232256	5239	13340	34.82	102			34.82	130
										203.7	99.361	203.71	99.675	257.79	940544	170752	230848	5327	13724	34.84	101			34.84	140
										203.78	99.361	203.8	99.675	257.97	940544	170304	234496	5446	13504	34.86	92			34.86	115
										203.86	99.36	203.88	99.675	258.14	939520	169856	228928	5299	12860	34.88	105			34.88	89
										203.94	99.36	203.96	99.675	258.32	936704	168576	228032	5450	12888	34.9	86			34.9	89
										204.03	99.36	204.04	99.674	258.49	937216	169216	225408	5422	12640	34.92	99			34.92	72
										204.11	99.36	204.13	99.674	258.67	935424	167872	224896	5479	12824	34.94	88			34.94	88
										204.2	99.36	204.21	99.674	258.84	936192	169152	227008	5367	13404	34.96	85			34.96	83
										204.28	99.36	204.3	99.674	259.02	941312	170048	230720	5294	13600	34.98	85			34.98	78
										204.36	99.359	204.38	99.674	259.19	936960	169152	226752	5464	13216	35	80			35	84
										204.45	99.359	204.46	99.674	259.37	937728	168768	227072	5297	12752	35.02	95			35.02	80
										204.53	99.359	204.54	99.674	259.54	936448	169280	226304	5256	12084	35.04	85			35.04	76
										204.61	99.359	204.63	99.674	259.72	939776	168640	231808	5630	14692	35.06	78			35.06	71
										204.7	99.359	204.71	99.674	259.89	937216	170176	235968	5669	14556	35.08	78			35.08	70
										204.78	99.359	204.8	99.673	260.07	938496	168832	227520	5272	12456	35.1	69			35.1	71
										204.87	99.359	204.88	99.673	260.24	937984	170240	232192	5462	13008	35.12	72			35.12	69
										204.95	99.358	204.96	99.673	260.42	939264	168896	226560	5376	12560	35.14	80			35.14	74
										205.03	99.358	205.05	99.673	260.59	939776	169280	230400	5640	14344	35.16	85			35.16	74
										205.12	99.358	205.13	99.673	260.77	936192	168768	228544	5504	12836	35.18	79			35.18	59
										205.19	99.358	205.21	99.673	260.94	937984	168640	226816	5333	12600	35.2	68			35.2	77
										205.27	99.358	205.3	99.673	261.12	939520	169088	229952	5394	13136	35.22	72			35.22	57
										205.36	99.358	205.38	99.673	261.29	938496	168960	229696	5475	13632	35.24	88			35.24	69
										205.44	99.357	205.46	99.672	261.47	936448	169664	228864	5430	13028	35.26	78			35.26	60
										205.53	99.357	205.55	99.672	261.64	940288	169088	229568	5403	13024	35.28	87			35.28	76
										205.61	99.357	205.63	99.672	261.82	937984	168576	229440	5435	12944	35.3	66			35.3	73
										205.7	99.357	205.71	99.672	261.99	939008	169408	228416	5323	13356	35.32	72			35.32	69
										205.78	99.357	205.79	99.672	262.17	936960	168640	229056	5517	13104	35.34	85			35.34	68
										205.87	99.357	205.88	99.672	262.35	939264	168576	231808	5776	14096	35.36	85			35.36	68
										205.95	99.356	205.96	99.671	262.52	938496	169024	231872	5474	12900	35.38	76			35.38	83
										206.03	99.356	206.05	99.671	262.7	937472	168320	226304	5524	12196	35.4	85			35.4	75
										206.11	99.356	206.13	99.671	262.87	934912	168640	226368	5426	13228	35.42	71			35.42	75
										206.19	99.356	206.22	99.671	263.05	938752	168960	230080	5436	13616	35.44	77			35.44	72
										206.28	99.356	206.3	99.671	263.22	937216	167872	227712	5608	13108	35.46	89			35.46	76
										206.36	99.356	206.38	99.671	263.4	935168	167872	227520	5559	12696	35.48	72			35.48	78
										206.44	99.356	206.46	99.671	263.57	937472	169024	227328	5438	12552	35.5	68			35.5	78
										206.53	99.355	206.55	99.671	263.75	939008	167808	226816	5579	13184	35.52	84			35.52	76
										206.61	99.355	206.63	99.67	263.92	937472	169088	236224	5529	14632	35.54	81			35.54	66
										206.7	99.355	206.71	99.67	264.1	939264	169664	233728	5696	13768	35.56	78			35.56	58
										206.78	99.355	206.8	99.67	264.27	935680	168768	226944	5320	12504	35.58	79			35.58	72
										206.86	99.354	206.88	99.67	264.45	938496	169280	236544	5576	13672	35.6	73			35.6	65
										206.95	99.354	206.97	99.67	264.62	936960	168256	232000	5459	12872	35.62	69			35.62	66
										207.03	99.354	207.06	99.67	264.8	936192	167936	229120	5392	13476	35.64	73			35.64	69
										207.12	99.354	207.13	99.67	264.97	936192	168192	227968	5341	12452	35.66	75			35.66	61
										207.2	99.354	207.22	99.67	265.15	934400	167744	226496	5308	12416	35.68	69			35.68	70
										207.28	99.354	207.3	99.67	265.32	936704	168192	228224	5393	12876	35.7	73			35.7	70
										207.37	99.354	207.38	99.67	265.5	936960	168128	230976	5697	14236	35.72	78			35.72	61
										207.45	99.353	207.46	99.669	265.67	941568	169088	237504	5519	14232	35.74	75			35.74	74
										207.53	99.353	207.54	99.669	265.85	937728	168640	235136	5669	13256	35.76	66			35.76	67
										207.61	99.353	207.62	99.669	266.02	934656	166848	228096	5504	13488	35.78	70			35.78	58
										207.69	99.353	207.71	99.669	266.2	937472	168192	229952	5261	12576	35.8	83			35.8	70
										207.78	99.353	207.79	99.669	266.37	938496	168896	231552	5379	13664	35.82	85			35.82	54
										207.86	99.353	207.88	99.669	266.55	934656	168128	232192	5433	13056	35.84	80			35.84	73
										207.94	99.352	207.96	99.669	266.72	936192	168000	233152	5573	13404	35.86	70			35.86	69
										208.03	99.352	208.05	99.668	266.9	938752	168128	227456	5355	12912	35.88	65			35.88	61
										208.11	99.352	208.14	99.668	267.07	936960	167360	232640	5554	13132	35.9	71			35.9	66
										208.2	99.352	208.22	99.668	267.25	938752	168256	230720	5583	12732	35.92	80			35.92	67
										208.28	99.352	208.3	99.668	267.42	932864	167808	228352	5272	12232	35.94	79			35.94	60
										208.37	99.352	208.38	99.668	267.6	934656	167360	227072	5239	12588	35.96	66			35.96	58
										208.45	99.352	208.47	99.668	267.77	937984	168000	232768	5542	13816	35.98	82			35.98	63
										208.53	99.351	208.55	99.668	267.95	936960	168000	229568	5561	12476	36	72			36	55
										208.61	99.351	208.63	99.668	268.12	933376	167808	229248	5476	12532	36.02	80			36.02	65
										208.69	99.351	208.71	99.668	268.3	937984	168128	230528	5419	13604	36.04	79			36.04	50
										208.78	99.351	208.8	99.668	268.47	935936	166976	229440	5489	13608	36.06	81			36.06	61
										208.86	99.351	208.88	99.667	268.65	936448	167936	230400	5467	13108	36.08	81			36.08	61
										208.95	99.351	208.96	99.667	268.82	940032	167808	236224	5426	13428	36.1	71			36.1	60
										209.03	99.35	209.05	99.667	269	937472	168256	233536	5427	13244	36.12	76			36.12	70
										209.11	99.35	209.13	99.667	269.18	934656	167104	229056	5520	12356	36.14	74			36.14	69
										209.2	99.35	209.21	99.667	269.35	933888	167232	227264	5500	13160	36.16	70			36.16	56
										209.28	99.35	209.3	99.667	269.53	932864	166656	228160	5507	12552	36.18	69			36.18	62
										209.36	99.35	209.38	99.667	269.7	935168	167488	230784	5391	12664	36.2	69			36.2	65
										209.45	99.35	209.46	99.667	269.88	936192	167040	229632	5215	12912	36.22	85			36.22	63
										209.53	99.349	209.55	99.667	270.05	934400	167744	228416	5430	12716	36.24	86			36.24	58
										209.61	99.349	209.63	99.667	270.23	935424	167232	228544	5542	12872	36.26	76			36.26	65
										209.7	99.349	209.71	99.667	270.4	936192	166784	230656	5360	12924	36.28	74			36.28	74
										209.78	99.349	209.79	99.666	270.58	936704	166784	231488	5418	13092	36.3	77			36.3	55
										209.87	99.349	209.88	99.666	270.75	935680	168576	231168	5381	12932	36.32	72			36.32	58
										209.95	99.349	209.96	99.666	270.93	934656	166784	229248	5508	13340	36.34	74			36.34	60
										210.03	99.349	210.05	99.666	271.1	937984	167104	231360	5420	13032	36.36	72			36.36	59
										210.11	99.348	210.13	99.666	271.28	935680	167680	235584	5528	13844	36.38	78			36.38	60
										210.2	99.348	210.22	99.666	271.45	937472	166784	235328	5390	13000	36.4	78			36.4	69
										210.28	99.348	210.3	99.666	271.63	936448	166720	232192	5339	13556	36.42	81			36.42	54
										210.36	99.348	210.38	99.666	271.8	937472	166528	232128	5579	13348	36.44	83			36.44	49
										210.44	99.348	210.46	99.666	271.98	934656	167296	231936	5381	13680	36.46	68			36.46	59
										210.53	99.348	210.54	99.666	272.15	936960	167040	234368	5576	12956	36.48	85			36.48	62
										210.62	99.348	210.63	99.665	272.33	936704	166848	230464	5506	13096	36.5	90			36.5	56
										210.7	99.347	210.71	99.665	272.5	937728	168128	237184	5435	13800	36.52	96			36.52	59
										210.78	99.347	210.8	99.665	272.68	942080	167936	238976	5442	13164	36.54	103			36.54	69
										210.86	99.347	210.88	99.665	272.85	935680	167168	230272	5355	12580	36.56	125			36.56	79
										210.95	99.347	210.97	99.665	273.03	934400	166080	230080	5214	12964	36.58	109			36.58	61
										211.03	99.347	211.05	99.665	273.2	936704	167040	233536	5258	12992	36.6	100			36.6	55
										211.11	99.347	211.13	99.665	273.38	933632	167488	233408	5191	12884	36.62	99			36.62	51
										211.2	99.347	211.21	99.665	273.55	935424	166848	231488	5406	12900	36.64	84			36.64	55
										211.28	99.346	211.29	99.664	273.73	933632	166272	233344	5452	14340	36.66	80			36.66	54
										211.36	99.346	211.38	99.664	273.9	937216	166464	236224	5610	14200	36.68	85			36.68	59
										211.44	99.346	211.46	99.664	274.08	936448	166720	230848	5245	12564	36.7	78			36.7	58
										211.52	99.346	211.55	99.664	274.25	931840	165824	228096	5379	12428	36.72	70			36.72	59
										211.61	99.346	211.63	99.664	274.43	934144	166400	230720	5389	12908	36.74	77			36.74	62
										211.7	99.346	211.71	99.664	274.6	936448	166912	233856	5472	12932	36.76	87			36.76	57
										211.78	99.346	211.8	99.664	274.78	934400	166016	229120	5192	12244	36.78	68			36.78	59
										211.87	99.345	211.88	99.664	274.95	931840	165888	229888	5259	13144	36.8	60			36.8	62
										211.95	99.345	211.97	99.664	275.13	939008	166656	237632	5453	13472	36.82	71			36.82	70
										212.03	99.345	212.05	99.664	275.3	934144	166464	233856	5360	12876	36.84	67			36.84	76
										212.11	99.345	212.13	99.664	275.48	934400	166336	231872	5462	12796	36.86	60			36.86	65
										212.19	99.344	212.22	99.663	275.65	935168	166848	235072	5422	13444	36.88	81			36.88	60
										212.27	99.344	212.3	99.663	275.83	936448	166400	233664	5422	13616	36.9	72			36.9	65
										212.36	99.344	212.38	99.663	276.01	935168	166336	230720	5455	12972	36.92	83			36.92	56
										212.44	99.344	212.46	99.663	276.18	937216	166528	233152	5300	13648	36.94	80			36.94	61
										212.52	99.344	212.55	99.663	276.36	932864	165696	228928	5403	12996	36.96	65			36.96	62
										212.61	99.344	212.63	99.663	276.53	935168	165760	228800	5322	12168	36.98	66			36.98	51
										212.7	99.344	212.71	99.663	276.71	931072	165824	230208	5474	13076	37	72			37	50
										212.78	99.343	212.79	99.663	276.88	934144	165632	231168	5368	12376	37.02	71			37.02	56
										212.87	99.343	212.88	99.663	277.06	934912	166400	230592	5334	12904	37.04	65			37.04	56
										212.95	99.343	212.96	99.663	277.23	933376	166848	233856	5422	13744	37.06	67			37.06	46
										213.03	99.343	213.04	99.663	277.41	937472	166528	236928	5454	13764	37.08	67			37.08	46
										213.11	99.343	213.13	99.662	277.58	933376	166528	235072	5504	14932	37.1	64			37.1	57
										213.2	99.343	213.21	99.662	277.76	937728	166016	237376	5544	14236	37.12	66			37.12	54
										213.28	99.343	213.29	99.662	277.93	933888	166464	238080	5548	13796	37.14	67			37.14	54
										213.36	99.342	213.38	99.662	278.11	934144	166656	233344	5320	12940	37.16	76			37.16	70
										213.44	99.342	213.46	99.662	278.28	935680	165888	230976	5239	12432	37.18	69			37.18	73
										213.53	99.342	213.55	99.662	278.46	933376	166336	231296	5240	12856	37.2	66			37.2	58
										213.62	99.342	213.63	99.662	278.63	935680	166208	236992	5465	13324	37.22	68			37.22	62
										213.7	99.342	213.72	99.662	278.81	933120	165568	231872	5456	13512	37.24	77			37.24	59
										213.78	99.342	213.8	99.662	278.98	936960	167168	233024	5277	12848	37.26	69			37.26	63
										213.86	99.341	213.88	99.662	279.16	932352	165184	231552	5347	12560	37.28	62			37.28	55
										213.95	99.341	213.96	99.662	279.33	932608	165760	230400	5358	12264	37.3	75			37.3	70
										214.03	99.341	214.04	99.661	279.51	934400	165888	231872	5238	12468	37.32	70			37.32	60
										214.11	99.341	214.13	99.661	279.68	935168	165312	230272	5316	12912	37.34	66			37.34	56
										214.2	99.341	214.21	99.661	279.86	934144	165504	230912	5490	13204	37.36	73			37.36	71
										214.28	99.341	214.3	99.661	280.03	932864	165696	235776	5472	13316	37.38	73			37.38	53
										214.36	99.341	214.39	99.661	280.21	933632	165824	232000	5469	13680	37.4	71			37.4	53
										214.45	99.34	214.47	99.661	280.38	935680	165888	233664	5277	13244	37.42	79			37.42	64
										214.53	99.34	214.55	99.661	280.56	932864	166016	231296	5490	12976	37.44	85			37.44	68
										214.62	99.34	214.63	99.661	280.73	934144	165824	232704	5536	13120	37.46	65			37.46	55
										214.7	99.34	214.71	99.66	280.91	936192	165632	235904	5475	13928	37.48	54			37.48	53
										214.78	99.34	214.79	99.66	281.08	935424	166272	234240	5528	12632	37.5	75			37.5	66
										214.86	99.34	214.87	99.66	281.26	933120	164160	232128	5516	13796	37.52	79			37.52	68
										214.95	99.339	214.96	99.66	281.43	934144	166400	238272	5565	14192	37.54	74			37.54	85
										215.03	99.339	215.04	99.66	281.61	936704	165184	236288	5364	13440	37.56	88			37.56	67
										215.11	99.339	215.13	99.66	281.78	931328	165696	229888	5201	12612	37.58	92			37.58	74
										215.2	99.339	215.22	99.66	281.96	931840	165120	233728	5525	12748	37.6	78			37.6	68
										215.28	99.339	215.3	99.66	282.13	933376	165440	231808	5483	12616	37.62	77			37.62	72
										215.36	99.339	215.39	99.66	282.31	933632	165568	232832	5491	13212	37.64	93			37.64	80
										215.44	99.339	215.46	99.66	282.48	935168	164480	237760	5779	14280	37.66	93			37.66	80
										215.53	99.338	215.54	99.66	282.66	934144	166464	238400	5625	13780	37.68	73			37.68	72
										215.62	99.338	215.63	99.659	282.84	936192	166144	236416	5398	13636	37.7	97			37.7	83
										215.7	99.338	215.71	99.659	283.01	937984	165376	234560	5399	13132	37.72	92			37.72	88
										215.78	99.338	215.8	99.659	283.19	933376	165376	233024	5543	12796	37.74	92			37.74	88
										215.86	99.338	215.88	99.659	283.36	934400	164608	232000	5516	12820	37.76	116			37.76	85
										215.95	99.338	215.96	99.659	283.54	932352	165312	233216	5442	12808	37.78	137			37.78	81
										216.03	99.338	216.04	99.659	283.71	934912	164096	230208	5305	12580	37.8	171			37.8	87
										216.11	99.337	216.13	99.659	283.89	933376	164736	232960	5562	12592	37.82	201			37.82	107
										216.19	99.337	216.21	99.659	284.06	932352	164992	231936	5389	12736	37.84	247			37.84	86
										216.28	99.337	216.3	99.659	284.24	934400	165440	234176	5371	13260	37.86	300			37.86	80
										216.36	99.337	216.38	99.659	284.41	932352	164800	233664	5378	12552	37.88	397			37.88	86
										216.44	99.337	216.46	99.659	284.59	934656	165504	236224	5386	12776	37.9	481			37.9	69
										216.53	99.337	216.55	99.658	284.76	931328	164992	236544	5310	12668	37.92	544			37.92	94
										216.61	99.336	216.63	99.658	284.94	932864	164608	235584	5316	13268	37.94	628			37.94	76
										216.7	99.336	216.72	99.658	285.11	933376	164864	231936	5457	13040	37.96	701			37.96	99
										216.78	99.336	216.8	99.658	285.29	932864	166016	235712	5523	13308	37.98	772			37.98	92
										216.86	99.336	216.88	99.658	285.46	936960	165120	238336	5703	13604	38	766			38	86
										216.95	99.336	216.97	99.658	285.64	934912	165120	236736	5471	13640	38.02	734			38.02	87
										217.03	99.335	217.05	99.658	285.81	934400	165184	237376	5461	13664	38.04	653			38.04	80
										217.11	99.335	217.13	99.658	285.99	933120	164992	231808	5386	13328	38.06	607			38.06	80
										217.2	99.335	217.21	99.658	286.16	933376	163840	234816	5249	12924	38.08	524			38.08	81
										217.28	99.335	217.29	99.658	286.34	935680	164224	236928	5446	13420	38.1	460			38.1	94
										217.36	99.335	217.38	99.658	286.51	932608	165056	232640	5443	12844	38.12	411			38.12	86
										217.45	99.335	217.46	99.658	286.69	932864	163584	235584	5460	14048	38.14	327			38.14	75
										217.53	99.335	217.54	99.657	286.86	935168	165504	234944	5469	13416	38.16	267			38.16	61
										217.62	99.334	217.63	99.657	287.04	933376	164224	232640	5438	13688	38.18	204			38.18	84
										217.7	99.334	217.71	99.657	287.21	932096	164480	233856	5614	13688	38.2	160			38.2	83
										217.78	99.334	217.8	99.657	287.39	936704	165056	235392	5437	12584	38.22	139			38.22	84
										217.87	99.334	217.88	99.657	287.56	931328	164480	235136	5485	13360	38.24	130			38.24	80
										217.95	99.334	217.96	99.657	287.74	934400	163968	233344	5425	14384	38.26	102			38.26	94
										218.03	99.334	218.05	99.657	287.91	936192	164672	237120	5469	13552	38.28	96			38.28	98
										218.12	99.333	218.13	99.657	288.09	933888	164928	236736	5404	13812	38.3	76			38.3	87
										218.19	99.333	218.21	99.657	288.26	935168	165440	236160	5307	12772	38.32	93			38.32	80
										218.28	99.333	218.3	99.656	288.44	934400	164160	240320	5583	13664	38.34	86			38.34	69
										218.37	99.333	218.38	99.656	288.61	932352	164416	238144	5376	13024	38.36	75			38.36	82
										218.44	99.333	218.46	99.656	288.79	935424	163840	243648	5418	13552	38.38	69			38.38	90
										218.53	99.333	218.54	99.656	288.96	933376	165568	237248	5286	13296	38.4	74			38.4	82
										218.61	99.332	218.63	99.656	289.14	932352	163840	234816	5551	13692	38.42	61			38.42	75
										218.69	99.332	218.71	99.656	289.31	931584	163648	231808	5402	12864	38.44	59			38.44	75
										218.78	99.332	218.8	99.656	289.49	933376	164416	236672	5283	12664	38.46	67			38.46	103
										218.86	99.332	218.88	99.656	289.66	933120	163776	233216	5190	12832	38.48	73			38.48	98
										218.94	99.332	218.97	99.656	289.84	931840	164032	236352	5338	14052	38.5	71			38.5	80
										219.03	99.332	219.05	99.656	290.02	935680	164416	239552	5275	13640	38.52	73			38.52	85
										219.11	99.331	219.13	99.656	290.19	936448	164160	236800	5176	12500	38.54	70			38.54	90
										219.2	99.331	219.21	99.655	290.37	931840	163200	233408	5291	12848	38.56	64			38.56	97
										219.28	99.331	219.3	99.655	290.54	933120	164224	236032	5126	12568	38.58	57			38.58	98
										219.37	99.331	219.38	99.655	290.72	932864	163456	235328	5154	12832	38.6	57			38.6	111
										219.45	99.331	219.47	99.655	290.89	930560	163520	233280	5539	13024	38.62	65			38.62	102
										219.53	99.331	219.55	99.655	291.07	934144	163520	234048	5324	12488	38.64	65			38.64	102
										219.61	99.331	219.63	99.655	291.24	930560	163968	233216	5147	12072	38.66	62			38.66	113
										219.69	99.33	219.72	99.655	291.42	932096	163712	235712	5419	13172	38.68	64			38.68	113
										219.78	99.33	219.8	99.655	291.59	931584	163520	233792	5369	12736	38.7	56			38.7	122
										219.86	99.33	219.88	99.655	291.77	933376	162944	233536	5213	12740	38.72	63			38.72	152
										219.94	99.33	219.96	99.655	291.94	932096	163968	235136	5436	12700	38.74	64			38.74	164
										220.03	99.33	220.05	99.655	292.12	933376	163584	237184	5419	12992	38.76	63			38.76	202
										220.12	99.33	220.13	99.655	292.29	932608	163392	235328	5360	12800	38.78	67			38.78	227
										220.2	99.329	220.22	99.654	292.47	931584	163392	233472	5211	12980	38.8	60			38.8	308
										220.28	99.329	220.3	99.654	292.64	932352	163456	242944	5490	13956	38.82	67			38.82	385
										220.36	99.329	220.38	99.654	292.82	935680	164672	240896	5299	14220	38.84	62			38.84	519
										220.45	99.329	220.46	99.654	292.99	940288	165056	249088	5529	14940	38.86	64			38.86	685
										220.53	99.329	220.55	99.654	293.17	936704	164800	243008	5612	13556	38.88	61			38.88	853
										220.61	99.329	220.63	99.654	293.34	935680	164032	241728	5507	13224	38.9	60			38.9	1076
										220.69	99.328	220.71	99.654	293.52	933888	164160	238080	5382	12992	38.92	83			38.92	1516
										220.78	99.328	220.79	99.654	293.69	935936	163648	240128	5576	13616	38.94	62			38.94	2029
										220.87	99.328	220.88	99.654	293.87	932864	163264	241664	5632	14316	38.96	54			38.96	2530
										220.95	99.328	220.96	99.654	294.04	932352	163328	238080	5390	12680	38.98	55			38.98	3087
										221.03	99.328	221.05	99.654	294.22	931840	163648	237440	5575	12696	39	63			39	3572
										221.12	99.328	221.13	99.654	294.39	931840	163840	234560	5206	12784	39.02	64			39.02	3783
										221.2	99.327	221.21	99.653	294.57	934144	163968	244864	5550	14060	39.04	69			39.04	3869
										221.28	99.327	221.29	99.653	294.74	935936	163136	241408	5485	13704	39.06	75			39.06	3550
										221.36	99.327	221.38	99.653	294.92	930816	163456	234752	5399	13320	39.08	64			39.08	3401
										221.44	99.327	221.46	99.653	295.09	933632	163072	239872	5264	13288	39.1	55			39.1	3363
										221.53	99.327	221.54	99.653	295.27	931328	162816	236480	5318	12516	39.12	58			39.12	3226
										221.61	99.327	221.63	99.653	295.44	929792	162368	236160	5418	12696	39.14	58			39.14	2655
										221.69	99.327	221.72	99.653	295.62	930560	163008	235584	5459	13464	39.16	57			39.16	2023
										221.78	99.326	221.8	99.653	295.79	933376	163328	243328	5424	14044	39.18	69			39.18	1524
										221.86	99.326	221.88	99.653	295.97	933632	162688	238720	5407	12604	39.2	63			39.2	1211
										221.95	99.326	221.96	99.652	296.14	932096	164032	241152	5343	13440	39.22	57			39.22	1004
										222.03	99.326	222.05	99.652	296.32	934144	162496	236672	5264	13120	39.24	59			39.24	753
										222.11	99.325	222.13	99.652	296.49	932352	163008	238912	5383	13316	39.26	51			39.26	520
										222.19	99.325	222.22	99.652	296.67	931072	162496	236800	5384	13044	39.28	52			39.28	359
										222.28	99.325	222.3	99.652	296.84	929536	162816	237952	5351	13184	39.3	49			39.3	234
										222.36	99.325	222.37	99.652	297.02	930048	161728	236480	5319	12436	39.32	54			39.32	209
										222.45	99.325	222.46	99.652	297.2	933632	162944	243584	5449	14820	39.34	63			39.34	183
										222.53	99.325	222.54	99.652	297.37	931840	162944	237824	5342	12980	39.36	51			39.36	175
										222.61	99.325	222.63	99.652	297.55	936192	163456	242112	5199	13476	39.38	62			39.38	142
										222.7	99.324	222.72	99.652	297.72	931584	162560	238720	5303	13040	39.4	61			39.4	141
										222.78	99.324	222.8	99.652	297.9	932352	162496	236992	5442	13328	39.42	67			39.42	104
										222.86	99.324	222.88	99.651	298.07	931584	162752	238592	5269	13412	39.44	58			39.44	119
										222.94	99.324	222.97	99.651	298.25	930048	162048	239680	5557	13644	39.46	55			39.46	118
										223.03	99.324	223.05	99.651	298.42	934144	161728	235584	5254	12396	39.48	63			39.48	82
										223.11	99.324	223.13	99.651	298.6	929536	162432	234560	5104	12456	39.5	59			39.5	94
										223.2	99.323	223.21	99.651	298.77	931840	161984	237504	5414	12620	39.52	53			39.52	84
										223.28	99.323	223.29	99.651	298.95	934144	163072	240256	5331	12920	39.54	49			39.54	81
										223.37	99.323	223.38	99.651	299.12	932352	161792	237504	5328	12612	39.56	53			39.56	75
										223.45	99.323	223.45	99.651	299.3	930304	161856	241600	5656	14692	39.58	60			39.58	82
										223.53	99.323	223.54	99.651	299.47	939008	163904	247360	5417	13580	39.6	48			39.6	72
										223.61	99.323	223.63	99.651	299.65	934400	162560	243392	5247	13296	39.62	60			39.62	82
										223.69	99.322	223.71	99.651	299.82	929536	161472	238464	5268	12872	39.64	64			39.64	79
										223.77	99.322	223.8	99.651	300	935168	161600	237632	5387	13044	39.66	64			39.66	72
										223.86	99.322	223.88	99.65	300.17	929792	162560	241920	5368	14260	39.68	55			39.68	68
										223.95	99.322	223.97	99.65	300.35	933632	162176	240704	5208	13536	39.7	53			39.7	69
										224.03	99.322	224.05	99.65	300.52	933120	162624	241664	5406	13032	39.72	48			39.72	85
										224.12	99.322	224.14	99.65	300.7	928768	161408	237312	5395	12972	39.74	62			39.74	78
										224.2	99.321	224.22	99.65	300.87	930560	161920	237440	5304	13184	39.76	53			39.76	80
										224.28	99.321	224.3	99.65	301.05	930048	161984	237440	5384	12912	39.78	67			39.78	80
										224.37	99.321	224.38	99.65	301.22	932352	161600	236800	5493	12816	39.8	74			39.8	76
										224.45	99.321	224.46	99.65	301.4	929024	161088	238784	5315	12740	39.82	62			39.82	81
										224.53	99.321	224.55	99.65	301.57	929792	161088	237056	5325	13260	39.84	54			39.84	82
										224.61	99.321	224.63	99.65	301.75	933376	161664	238848	5365	12680	39.86	67			39.86	69
										224.69	99.321	224.71	99.65	301.92	930560	161536	238080	5371	13168	39.88	72			39.88	85
										224.78	99.32	224.79	99.65	302.1	931840	161984	241664	5569	13916	39.9	60			39.9	75
										224.86	99.32	224.88	99.65	302.27	933376	163456	242880	5485	13536	39.92	62			39.92	83
										224.94	99.32	224.97	99.649	302.45	936960	161600	246976	5462	13404	39.94	73			39.94	92
										225.03	99.32	225.05	99.649	302.62	930560	161344	239296	5368	13148	39.96	68			39.96	104
										225.12	99.32	225.13	99.649	302.8	930048	161344	238976	5278	13624	39.98	81			39.98	103
										225.2	99.32	225.22	99.649	302.97	933120	162112	240000	5379	13376	40	94			40	117
										225.28	99.319	225.3	99.649	303.15	931584	161920	240704	5531	14304	40.02	105			40.02	125
										225.36	99.319	225.38	99.649	303.32	934144	161728	241472	5348	13772	40.04	111			40.04	131
										225.45	99.319	225.46	99.649	303.5	935936	163008	249344	5618	13916	40.06	108			40.06	136
										225.53	99.319	225.54	99.649	303.68	931840	161088	241728	5400	13260	40.08	129			40.08	151
										225.62	99.319	225.63	99.649	303.85	930816	161088	238720	5403	12580	40.1	121			40.1	143
										225.7	99.319	225.71	99.649	304.03	926976	160256	237120	5286	13032	40.12	126			40.12	148
										225.78	99.318	225.79	99.648	304.2	926976	160896	236544	5149	12120	40.14	125			40.14	136
										225.86	99.318	225.88	99.648	304.38	931072	160640	238976	5294	13444	40.16	126			40.16	169
										225.95	99.318	225.97	99.648	304.55	930816	161216	238464	5120	12484	40.18	118			40.18	154
										226.03	99.318	226.05	99.648	304.73	929024	160512	235904	5343	12196	40.2	131			40.2	145
										226.11	99.318	226.13	99.648	304.9	929536	161216	241344	5203	12460	40.22	131			40.22	141
										226.19	99.318	226.21	99.648	305.08	931328	161664	240448	5325	12932	40.24	143			40.24	135
										226.28	99.318	226.3	99.648	305.25	932608	160896	243008	5390	14384	40.26	145			40.26	122
										226.36	99.317	226.38	99.648	305.43	930304	161792	242688	5401	13324	40.28	158			40.28	124
										226.44	99.317	226.47	99.648	305.6	929792	160960	238912	5089	12976	40.3	157			40.3	124
										226.53	99.317	226.55	99.648	305.78	929536	161024	238656	5282	12508	40.32	174			40.32	113
										226.61	99.317	226.63	99.648	305.95	930048	160384	239232	5331	13308	40.34	170			40.34	93
										226.7	99.316	226.71	99.648	306.13	932096	161600	241792	5306	12504	40.36	159			40.36	80
										226.78	99.316	226.79	99.648	306.3	933120	160256	242176	5372	13324	40.38	190			40.38	83
										226.86	99.316	226.87	99.647	306.48	930560	160640	239040	5204	12788	40.4	156			40.4	83
										226.95	99.316	226.96	99.647	306.65	928512	159744	238400	5225	12256	40.42	152			40.42	83
										227.03	99.316	227.04	99.647	306.83	929792	161088	241984	5400	13772	40.44	162			40.44	77
										227.11	99.316	227.13	99.647	307	933120	160320	241664	5448	13380	40.46	150			40.46	98
										227.19	99.316	227.21	99.647	307.18	929536	160000	239296	5192	12648	40.48	150			40.48	83
										227.28	99.315	227.3	99.647	307.35	928768	160576	239552	5392	12448	40.5	90			40.5	105
										227.36	99.315	227.38	99.647	307.53	931072	161088	242176	5129	12272	40.52	108			40.52	93
										227.45	99.315	227.46	99.647	307.7	931840	160000	240384	5242	12968	40.54	89			40.54	99
										227.53	99.315	227.55	99.647	307.88	929024	160704	243520	5293	13508	40.56	88			40.56	90
										227.61	99.315	227.63	99.647	308.05	932864	160576	249920	5616	14820	40.58	82			40.58	102
										227.7	99.315	227.71	99.647	308.23	933888	162048	245824	5298	12788	40.6	69			40.6	86
										227.78	99.315	227.8	99.647	308.4	931072	159744	240256	5415	12776	40.62	77			40.62	90
										227.86	99.314	227.88	99.647	308.58	933120	161024	246528	5498	13304	40.64	68			40.64	79
										227.94	99.314	227.96	99.647	308.75	928512	160000	240192	5375	12684	40.66	59			40.66	75
										228.03	99.314	228.04	99.646	308.93	930304	160256	242368	5447	13692	40.68	55			40.68	60
										228.11	99.314	228.13	99.646	309.1	931072	160000	240960	5358	12524	40.7	68			40.7	65
										228.19	99.314	228.21	99.646	309.28	931584	161216	244736	5442	14452	40.72	61			40.72	63
										228.28	99.314	228.29	99.646	309.45	933120	161536	248576	5212	12740	40.74	58			40.74	56
										228.36	99.314	228.38	99.646	309.63	929792	159744	239168	5180	12692	40.76	61			40.76	62
										228.45	99.313	228.46	99.646	309.8	930048	160832	246016	5435	13948	40.78	59			40.78	64
										228.53	99.313	228.55	99.646	309.98	929280	159808	241792	5288	12692	40.8	51			40.8	59
										228.62	99.313	228.63	99.646	310.15	926464	160256	239360	5391	12440	40.82	73			40.82	65
										228.69	99.313	228.71	99.646	310.33	930048	160064	239104	5277	12560	40.84	60			40.84	62
										228.78	99.313	228.8	99.646	310.5	930560	160576	245120	5253	12832	40.86	63			40.86	60
										228.86	99.313	228.88	99.645	310.68	930304	159616	240320	5262	12880	40.88	59			40.88	66
										228.95	99.313	228.96	99.645	310.86	930304	160064	241216	5066	12596	40.9	57			40.9	59
										229.03	99.312	229.05	99.645	311.03	929792	159552	240896	5217	12436	40.92	61			40.92	52
										229.11	99.312	229.13	99.645	311.21	927488	159552	238272	5279	12632	40.94	76			40.94	49
										229.19	99.312	229.21	99.645	311.38	928512	160192	242816	5340	12292	40.96	54			40.96	74
										229.28	99.312	229.29	99.645	311.56	926720	159680	240064	5210	12316	40.98	60			40.98	62
										229.36	99.312	229.38	99.645	311.73	928768	159488	242560	5459	12584	41	59			41	53
										229.45	99.312	229.46	99.645	311.91	931584	159360	245888	5429	12416	41.02	52			41.02	50
										229.53	99.312	229.54	99.645	312.08	925184	159488	244672	5485	13436	41.04	54			41.04	50
										229.61	99.311	229.63	99.645	312.26	930048	159872	243456	5228	12388	41.06	54			41.06	43
										229.7	99.311	229.71	99.645	312.43	929280	159552	245696	5295	13300	41.08	55			41.08	47
										229.78	99.311	229.8	99.645	312.61	928256	159168	241536	5299	12852	41.1	58			41.1	58
										229.87	99.311	229.88	99.645	312.78	931840	160576	245568	5563	12776	41.12	62			41.12	55
										229.95	99.311	229.96	99.644	312.96	927232	159808	241728	5305	12652	41.14	45			41.14	54
										230.03	99.311	230.05	99.644	313.13	929536	159168	241472	5324	12608	41.16	54			41.16	61
										230.11	99.31	230.13	99.644	313.31	925440	159616	239360	5205	12176	41.18	61			41.18	69
										230.19	99.31	230.21	99.644	313.48	927744	158976	241408	5309	12928	41.2	56			41.2	55
										230.27	99.31	230.3	99.644	313.66	932864	159808	247104	5269	12564	41.22	57			41.22	57
										230.37	99.31	230.38	99.644	313.83	929024	159616	244800	5416	13984	41.24	57			41.24	62
										230.44	99.31	230.46	99.644	314.01	932608	160128	253440	5599	14412	41.26	62			41.26	61
										230.53	99.31	230.55	99.644	314.18	930304	159424	244352	5374	12852	41.28	60			41.28	59
										230.61	99.31	230.63	99.644	314.36	929280	159104	241088	5477	13372	41.3	70			41.3	54
										230.69	99.309	230.72	99.644	314.53	929792	158464	247104	5483	14560	41.32	49			41.32	56
										230.78	99.309	230.8	99.644	314.71	930048	160192	251520	5432	14808	41.34	72			41.34	67
										230.86	99.309	230.88	99.644	314.88	936704	159744	253824	5468	13892	41.36	83			41.36	65
										230.95	99.309	230.97	99.644	315.06	932096	159744	252224	5589	14292	41.38	65			41.38	59
										231.03	99.309	231.05	99.644	315.23	933120	159296	247360	5358	13020	41.4	80			41.4	68
										231.12	99.309	231.13	99.643	315.41	929024	158464	243520	5319	12236	41.42	97			41.42	54
										231.2	99.308	231.21	99.643	315.58	928256	159104	246656	5452	13800	41.44	89			41.44	69
										231.28	99.308	231.3	99.643	315.76	931072	159424	245568	5205	12980	41.46	85			41.46	73
										231.36	99.308	231.38	99.643	315.93	928768	160000	249280	5719	13660	41.48	116			41.48	77
										231.45	99.308	231.46	99.643	316.11	929280	159552	251456	5406	13812	41.5	116			41.5	92
										231.53	99.308	231.55	99.643	316.28	930304	158848	245568	5311	13000	41.52	103			41.52	107
										231.61	99.308	231.63	99.643	316.46	930560	159040	245120	5403	13300	41.54	95			41.54	74
										231.69	99.308	231.71	99.643	316.63	930816	158272	246720	5602	13232	41.56	95			41.56	85
										231.78	99.307	231.8	99.643	316.81	928256	159424	242816	5459	12212	41.58	92			41.58	102
										231.87	99.307	231.88	99.643	316.98	929280	158784	246784	5437	13384	41.6	82			41.6	85
										231.95	99.307	231.96	99.643	317.16	927744	158464	243456	5397	12380	41.62	80			41.62	98
										232.03	99.307	232.05	99.643	317.33	926976	158080	246400	5451	13288	41.64	87			41.64	75
										232.12	99.306	232.13	99.643	317.51	932608	159232	250112	5231	12896	41.66	80			41.66	87
										232.2	99.306	232.21	99.642	317.68	928256	159296	243648	5537	13304	41.68	73			41.68	101
										232.28	99.306	232.29	99.642	317.86	932352	160000	252416	5613	13920	41.7	62			41.7	95
										232.36	99.306	232.38	99.642	318.04	927232	158976	244416	5573	12448	41.72	70			41.72	96
										232.44	99.306	232.46	99.642	318.21	928768	158144	243520	5376	12904	41.74	69			41.74	86
										232.53	99.306	232.54	99.642	318.39	929024	158976	246848	5618	13832	41.76	72			41.76	66
										232.62	99.306	232.63	99.642	318.56	931584	159040	253440	5704	13388	41.78	64			41.78	70
										232.7	99.305	232.71	99.642	318.74	929536	158528	244224	5329	12928	41.8	61			41.8	65
										232.78	99.305	232.79	99.642	318.91	933120	159232	248320	5371	13784	41.82	63			41.82	78
										232.86	99.305	232.88	99.642	319.09	928768	158848	246848	5397	13508	41.84	66			41.84	69
										232.95	99.305	232.96	99.642	319.26	931072	158528	245632	5497	13220	41.86	60			41.86	70
										233.03	99.305	233.05	99.641	319.44	929536	159168	246784	5471	12748	41.88	56			41.88	61
										233.11	99.305	233.13	99.641	319.61	930816	157760	249600	5444	13528	41.9	36			41.9	64
										233.2	99.304	233.22	99.641	319.79	930560	159488	246464	5569	12980	41.92	55			41.92	58
										233.28	99.304	233.3	99.641	319.96	930816	158848	247104	5535	13220	41.94	54			41.94	52
										233.36	99.304	233.38	99.641	320.14	929792	158784	248448	5348	12472	41.96	51			41.96	60
										233.45	99.304	233.46	99.641	320.31	929792	158336	246144	5486	13160	41.98	57			41.98	59
										233.53	99.304	233.54	99.641	320.49	931584	158592	245248	5362	12368	42	68			42	64
										233.62	99.304	233.63	99.641	320.66	925952	157952	242240	5453	11996	42.02	68			42.02	58
										233.7	99.303	233.71	99.641	320.84	928256	156928	243648	5308	12388	42.04	67			42.04	59
										233.78	99.303	233.8	99.641	321.01	928000	157440	245504	5500	13344	42.06	57			42.06	65
										233.87	99.303	233.88	99.641	321.19	930048	158720	245184	5446	13008	42.08	57			42.08	53
										233.95	99.303	233.96	99.641	321.36	929536	157824	251776	5512	12804	42.1	61			42.1	55
										234.03	99.303	234.05	99.641	321.54	928768	158336	246272	5375	12912	42.12	65			42.12	60
										234.11	99.303	234.13	99.64	321.71	931840	158144	246912	5268	13004	42.14	68			42.14	55
										234.2	99.303	234.21	99.64	321.89	929792	158400	251264	5600	13524	42.16	69			42.16	60
										234.27	99.302	234.29	99.64	322.06	929792	158592	250560	5423	13216	42.18	64			42.18	65
										234.36	99.302	234.38	99.64	322.24	932864	158912	252544	5490	12844	42.2	69			42.2	55
										234.44	99.302	234.46	99.64	322.41	929024	157824	244032	5333	12524	42.22	74			42.22	58
										234.52	99.302	234.55	99.64	322.59	927744	157248	243904	5440	12896	42.24	73			42.24	53
										234.61	99.302	234.63	99.64	322.76	925952	158464	244352	5403	11992	42.26	61			42.26	60
										234.7	99.302	234.72	99.64	322.94	928256	157248	242432	5415	12492	42.28	66			42.28	51
										234.78	99.301	234.8	99.64	323.11	928256	157504	243136	5449	12688	42.3	75			42.3	57
										234.87	99.301	234.88	99.64	323.29	930048	157952	245696	5575	12860	42.32	91			42.32	63
										234.95	99.301	234.97	99.64	323.46	930048	157440	245888	5694	12548	42.34	92			42.34	52
										235.03	99.301	235.04	99.64	323.64	928768	157504	242816	5464	13076	42.36	104			42.36	40
										235.11	99.301	235.13	99.639	323.81	931328	157440	249152	5543	13176	42.38	122			42.38	44
										235.19	99.301	235.22	99.639	323.99	927744	158272	245632	5454	12676	42.4	140			42.4	44
										235.28	99.3	235.3	99.639	324.16	931840	158144	246400	5479	13928	42.42	156			42.42	60
										235.36	99.3	235.38	99.639	324.34	932096	157888	249216	5354	12680	42.44	160			42.44	58
										235.44	99.3	235.47	99.639	324.51	930048	158720	245952	5658	12648	42.46	171			42.46	62
										235.53	99.3	235.55	99.639	324.69	927744	157696	246848	5502	12796	42.48	185			42.48	60
										235.61	99.3	235.63	99.639	324.87	929024	158208	249152	5594	13644	42.5	189			42.5	58
										235.7	99.3	235.72	99.639	325.04	931328	158336	247296	5415	12040	42.52	177			42.52	58
										235.78	99.299	235.8	99.639	325.22	926720	157248	246208	5550	13084	42.54	166			42.54	61
										235.87	99.299	235.88	99.639	325.39	928768	157696	249920	5734	13960	42.56	169			42.56	59
										235.95	99.299	235.96	99.639	325.57	929536	158464	251072	5302	13100	42.58	149			42.58	58
										236.03	99.299	236.04	99.639	325.74	930560	158528	248384	5629	12876	42.6	138			42.6	64
										236.11	99.299	236.13	99.639	325.92	931328	157376	247104	5510	12564	42.62	115			42.62	57
										236.19	99.299	236.21	99.638	326.09	927744	157888	246912	5607	12616	42.64	100			42.64	59
										236.28	99.298	236.29	99.638	326.27	933376	158208	253888	5590	12948	42.66	103			42.66	60
										236.36	99.298	236.38	99.638	326.44	929024	157056	250880	5502	12864	42.68	81			42.68	48
										236.44	99.298	236.46	99.638	326.62	930048	157952	249984	5529	12936	42.7	68			42.7	68
										236.53	99.298	236.54	99.638	326.79	929536	158592	251904	5372	13320	42.72	74			42.72	61
										236.61	99.298	236.63	99.638	326.97	931328	157824	251008	5553	13848	42.74	70			42.74	48
										236.7	99.297	236.71	99.638	327.14	931840	156864	247552	5370	11912	42.76	68			42.76	53
										236.78	99.297	236.8	99.638	327.32	926464	157568	243200	5489	12052	42.78	76			42.78	46
										236.87	99.297	236.88	99.638	327.49	927488	157248	244992	5304	12044	42.8	64			42.8	54
										236.95	99.297	236.96	99.637	327.67	931584	157376	247808	5641	12504	42.82	60			42.82	63
										237.03	99.297	237.05	99.637	327.84	928000	156864	243904	5368	11980	42.84	62			42.84	51
										237.12	99.297	237.13	99.637	328.02	928000	156672	243648	5402	11916	42.86	60			42.86	46
										237.2	99.296	237.21	99.637	328.19	930304	157824	250304	5484	12672	42.88	76			42.88	35
										237.28	99.296	237.29	99.637	328.37	931584	156224	245440	5574	12424	42.9	77			42.9	41
										237.36	99.296	237.38	99.637	328.54	930304	157056	246528	5312	12296	42.92	85			42.92	59
										237.44	99.296	237.47	99.637	328.72	929536	157888	250880	5423	12688	42.94	73			42.94	48
										237.53	99.296	237.55	99.637	328.89	931584	157760	253056	5446	12796	42.96	81			42.96	51
										237.61	99.295	237.63	99.637	329.07	926976	157824	246592	5429	11936	42.98	78			42.98	49
										237.69	99.295	237.71	99.637	329.24	929280	157056	246336	5521	12644	43	87			43	41
										237.78	99.295	237.79	99.637	329.42	929280	156992	247168	5475	12168	43.02	104			43.02	51
										237.86	99.295	237.88	99.637	329.59	927488	156608	250496	5649	13968	43.04	133			43.04	64
										237.95	99.295	237.96	99.637	329.77	933632	157760	253248	5519	13508	43.06	120			43.06	49
										238.03	99.295	238.05	99.636	329.94	932864	158080	257216	5865	13516	43.08	145			43.08	62
										238.11	99.295	238.13	99.636	330.12	931584	158144	250688	5535	12056	43.1	162			43.1	60
										238.2	99.294	238.21	99.636	330.29	927488	156608	247040	5278	11952	43.12	165			43.12	53
										238.28	99.294	238.3	99.636	330.47	929024	156032	247424	5583	12484	43.14	157			43.14	55
										238.36	99.294	238.38	99.636	330.64	928768	156736	246528	5569	11904	43.16	165			43.16	61
										238.44	99.294	238.46	99.636	330.82	929024	157504	250560	5601	12520	43.18	160			43.18	45
										238.53	99.294	238.54	99.636	330.99	929536	157504	246592	5443	13216	43.2	155			43.2	40
										238.61	99.293	238.62	99.636	331.17	929792	156864	252096	5608	13284	43.22	134			43.22	46
										238.69	99.293	238.71	99.636	331.34	933632	157568	255936	5616	13092	43.24	134			43.24	41
										238.78	99.293	238.79	99.636	331.52	930816	156736	251904	5605	12548	43.26	135			43.26	53
										238.86	99.293	238.88	99.636	331.7	927744	156416	246848	5325	12416	43.28	118			43.28	44
										238.95	99.293	238.96	99.636	331.87	928000	156416	249408	5655	13424	43.3	122			43.3	48
										239.03	99.293	239.04	99.635	332.05	930816	158272	259264	5652	14348	43.32	112			43.32	47
										239.12	99.292	239.13	99.635	332.22	930560	156800	253888	5606	13692	43.34	106			43.34	45
										239.2	99.292	239.21	99.635	332.4	932096	156800	252928	5518	13832	43.36	120			43.36	47
										239.28	99.292	239.3	99.635	332.57	932608	156992	253888	5350	12496	43.38	137			43.38	48
										239.37	99.292	239.38	99.635	332.75	929280	155520	248960	5429	12564	43.4	177			43.4	48
										239.44	99.292	239.47	99.635	332.92	926976	156608	248000	5383	12312	43.42	215			43.42	45
										239.53	99.292	239.55	99.635	333.1	930048	156032	247232	5534	13048	43.44	249			43.44	48
										239.61	99.291	239.63	99.635	333.27	927744	156288	248448	5357	12172	43.46	278			43.46	46
										239.69	99.291	239.72	99.635	333.45	927232	155840	248448	5619	12504	43.48	289			43.48	47
										239.77	99.291	239.8	99.635	333.62	928512	155648	247040	5308	12052	43.5	239			43.5	43
										239.86	99.291	239.88	99.635	333.8	930560	155264	247872	5534	12648	43.52	186			43.52	61
										239.94	99.291	239.96	99.635	333.97	930048	155584	248192	5435	12204	43.54	168			43.54	45
										240.04	99.291	240.05	99.635	334.15	929792	156672	249856	5532	12224	43.56	193			43.56	42
										240.12	99.29	240.13	99.634	334.32	930304	156608	248320	5497	12564	43.58	167			43.58	51
										240.2	99.29	240.21	99.634	334.5	931328	156032	254592	5659	13200	43.6	141			43.6	55
										240.28	99.29	240.29	99.634	334.67	930816	156736	250304	5444	12368	43.62	122			43.62	48
										240.37	99.29	240.38	99.634	334.85	928768	155840	251584	5563	12820	43.64	106			43.64	48
										240.45	99.29	240.46	99.634	335.02	930048	156736	249536	5327	12200	43.66	73			43.66	50
										240.53	99.29	240.55	99.634	335.2	929536	156416	252224	5431	12632	43.68	61			43.68	50
										240.62	99.289	240.63	99.634	335.37	931072	155712	254144	5275	12056	43.7	71			43.7	50
										240.7	99.289	240.71	99.634	335.55	927488	155904	248000	5626	12740	43.72	60			43.72	60
										240.78	99.289	240.8	99.634	335.72	930816	155968	253632	5300	12380	43.74	59			43.74	54
										240.87	99.289	240.88	99.633	335.9	928256	155904	247232	5474	11908	43.76	51			43.76	51
										240.95	99.288	240.96	99.633	336.07	928256	155392	246784	5568	13016	43.78	74			43.78	54
										241.03	99.288	241.05	99.633	336.25	934656	156864	254912	5488	12008	43.8	79			43.8	53
										241.12	99.288	241.13	99.633	336.42	931072	155904	249728	5368	12972	43.82	73			43.82	69
										241.2	99.288	241.21	99.633	336.6	931328	155328	250368	5597	12332	43.84	75			43.84	49
										241.28	99.288	241.29	99.633	336.77	928256	155520	250944	5390	12336	43.86	68			43.86	51
										241.36	99.288	241.38	99.633	336.95	930816	156224	250752	5450	13064	43.88	107			43.88	64
										241.44	99.287	241.46	99.633	337.12	930816	156160	249920	5411	12944	43.9	98			43.9	61
										241.52	99.287	241.55	99.633	337.3	930304	155008	250112	5319	11920	43.92	138			43.92	75
										241.61	99.287	241.63	99.633	337.47	927744	155200	247936	5536	12272	43.94	153			43.94	79
										241.69	99.287	241.72	99.633	337.65	929280	155456	250752	5373	12256	43.96	191			43.96	80
										241.78	99.287	241.8	99.633	337.82	931072	155840	253696	5511	12516	43.98	207			43.98	97
										241.86	99.287	241.88	99.632	338	930560	156416	258560	5579	12764	44	240			44	97
										241.95	99.286	241.96	99.632	338.17	930304	155776	252672	5471	12012	44.02	245			44.02	108
										242.03	99.286	242.04	99.632	338.35	930560	155776	252736	5500	13404	44.04	245			44.04	109
										242.11	99.286	242.12	99.632	338.53	932096	156672	251776	5444	12268	44.06	234			44.06	131
										242.2	99.286	242.21	99.632	338.7	931328	155392	255104	5480	12700	44.08	176			44.08	114
										242.28	99.286	242.29	99.632	338.88	931072	155456	255616	5715	12796	44.1	181			44.1	119
										242.36	99.286	242.37	99.632	339.05	931072	155712	252992	5301	12328	44.12	161			44.12	123
										242.44	99.285	242.45	99.632	339.23	931072	155200	254656	5537	12360	44.14	136			44.14	118
										242.53	99.285	242.54	99.632	339.4	929024	155136	250304	5541	13008	44.16	144			44.16	122
										242.61	99.285	242.63	99.632	339.58	935168	156288	255808	5516	13072	44.18	109			44.18	109
										242.69	99.285	242.72	99.632	339.75	933376	155712	256000	5542	13324	44.2	95			44.2	107
										242.77	99.285	242.8	99.631	339.93	934656	155072	253376	5295	12896	44.22	82			44.22	107
										242.86	99.284	242.88	99.631	340.1	931328	155200	253248	5484	12324	44.24	74			44.24	98
										242.95	99.284	242.96	99.631	340.28	932608	154560	257024	5507	12596	44.26	76			44.26	91
										243.03	99.284	243.05	99.631	340.45	931072	155712	254272	5408	12388	44.28	63			44.28	87
										243.12	99.284	243.13	99.631	340.63	929280	154816	255616	5491	13000	44.3	51			44.3	78
										243.2	99.284	243.21	99.631	340.8	932352	155584	255104	5545	12472	44.32	61			44.32	77
										243.28	99.284	243.29	99.631	340.98	930048	155648	254592	5587	12976	44.34	58			44.34	63
										243.36	99.283	243.38	99.631	341.15	931072	155008	251136	5383	12692	44.36	64			44.36	61
										243.44	99.283	243.46	99.631	341.33	930304	155072	255808	5478	12676	44.38	47			44.38	77
										243.53	99.283	243.54	99.631	341.5	933888	155200	257024	5439	13624	44.4	58			44.4	63
										243.61	99.283	243.63	99.631	341.68	932096	155456	254784	5520	12992	44.42	72			44.42	66
										243.7	99.283	243.71	99.631	341.85	931584	154624	253568	5434	12056	44.44	77			44.44	64
										243.78	99.283	243.79	99.63	342.03	926720	155200	251520	5567	12392	44.46	67			44.46	58
										243.87	99.282	243.88	99.63	342.2	929280	153984	252544	5269	12108	44.48	72			44.48	60
										243.95	99.282	243.96	99.63	342.38	929024	154624	253184	5543	12812	44.5	66			44.5	69
										244.03	99.282	244.04	99.63	342.55	933632	156032	259840	5722	13220	44.52	67			44.52	74
										244.11	99.282	244.13	99.63	342.73	930048	154304	256640	5649	12544	44.54	67			44.54	66
										244.2	99.282	244.21	99.63	342.9	932352	155584	253312	5551	12816	44.56	86			44.56	54
										244.28	99.281	244.3	99.63	343.08	934400	154048	254464	5479	12424	44.58	65			44.58	64
										244.36	99.281	244.38	99.63	343.25	930048	155328	251648	5718	12960	44.6	56			44.6	51
										244.45	99.281	244.46	99.63	343.43	931840	154688	253760	5652	12912	44.62	40			44.62	59
										244.53	99.281	244.54	99.629	343.6	931328	154688	253760	5372	12248	44.64	57			44.64	50
										244.61	99.281	244.63	99.629	343.78	931584	154176	252544	5621	12368	44.66	63			44.66	60
										244.7	99.281	244.71	99.629	343.95	929280	154432	251648	5476	11928	44.68	49			44.68	65
										244.78	99.28	244.8	99.629	344.13	928768	154176	250752	5652	12184	44.7	54			44.7	64
										244.86	99.28	244.87	99.629	344.3	934144	154816	261312	5463	12976	44.72	55			44.72	50
										244.95	99.28	244.96	99.629	344.48	933120	155392	254656	5403	12280	44.74	57			44.74	48
										245.03	99.28	245.05	99.629	344.65	933888	153536	252416	5457	12080	44.76	44			44.76	45
										245.11	99.28	245.13	99.629	344.83	927488	154240	251136	5515	12064	44.78	45			44.78	45
										245.2	99.28	245.21	99.629	345	933376	153472	254272	5459	12300	44.8	57			44.8	50
										245.28	99.279	245.3	99.629	345.18	933120	154176	258112	5383	12584	44.82	58			44.82	52
										245.36	99.279	245.38	99.629	345.35	933888	154880	256896	5698	13216	44.84	49			44.84	62
										245.44	99.279	245.46	99.629	345.53	930048	154816	255296	5523	12404	44.86	43			44.86	50
										245.52	99.279	245.54	99.628	345.71	934400	155008	258240	5513	12492	44.88	54			44.88	51
										245.61	99.278	245.63	99.628	345.88	929792	154304	253376	5547	12276	44.9	53			44.9	50
										245.7	99.278	245.71	99.628	346.06	931584	154368	255232	5392	12924	44.92	45			44.92	48
										245.77	99.278	245.79	99.628	346.23	930304	154368	255744	5604	11852	44.94	58			44.94	44
										245.86	99.278	245.88	99.628	346.41	932352	153536	252992	5455	11884	44.96	52			44.96	40
										245.94	99.278	245.96	99.628	346.58	930048	153664	253120	5737	13076	44.98	50			44.98	40
										246.03	99.277	246.05	99.628	346.76	932864	154624	258560	5579	12492	45	49			45	43
										246.11	99.277	246.13	99.628	346.93	928256	154368	252608	5659	12184	45.02	61			45.02	48
										246.2	99.277	246.22	99.628	347.11	934144	154176	257664	5472	12156	45.04	52			45.04	42
										246.28	99.277	246.3	99.628	347.28	930816	153920	256128	5656	12116	45.06	48			45.06	42
										246.36	99.277	246.38	99.628	347.46	930560	153152	253696	5502	12360	45.08	58			45.08	48
										246.45	99.277	246.47	99.628	347.63	929536	153216	252544	5380	11684	45.1	54			45.1	44
										246.53	99.276	246.55	99.627	347.81	931584	154432	253632	5472	12108	45.12	53			45.12	44
										246.61	99.276	246.63	99.627	347.98	930048	153152	252544	5530	11980	45.14	52			45.14	53
										246.69	99.276	246.71	99.627	348.16	929792	153344	254464	5714	12124	45.16	59			45.16	58
										246.78	99.276	246.79	99.627	348.33	931072	153856	257088	5696	13168	45.18	49			45.18	50
										246.86	99.276	246.88	99.627	348.51	933888	154368	260544	5707	12632	45.2	48			45.2	46
										246.95	99.276	246.96	99.627	348.68	931328	153792	256064	5626	11968	45.22	40			45.22	37
										247.03	99.275	247.04	99.627	348.86	930560	154432	255616	5481	12240	45.24	51			45.24	55
										247.11	99.275	247.13	99.627	349.03	932352	153280	254976	5636	12048	45.26	54			45.26	54
										247.2	99.275	247.21	99.627	349.21	930560	154048	255552	5556	12512	45.28	58			45.28	41
										247.28	99.275	247.3	99.627	349.38	933632	153408	257280	5316	11988	45.3	56			45.3	44
										247.36	99.275	247.38	99.627	349.56	927744	153088	256320	5515	13284	45.32	59			45.32	57
										247.45	99.275	247.47	99.627	349.73	932864	153216	259456	5674	13172	45.34	61			45.34	59
										247.53	99.274	247.55	99.626	349.91	931840	154048	257600	5665	12620	45.36	66			45.36	53
										247.61	99.274	247.63	99.626	350.08	932864	152896	258880	5633	12880	45.38	89			45.38	68
										247.7	99.274	247.71	99.626	350.26	929280	153536	255680	5532	12196	45.4	80			45.4	69
										247.78	99.274	247.8	99.626	350.43	936960	154176	266688	5623	13384	45.42	76			45.42	65
										247.86	99.274	247.88	99.626	350.61	932352	154240	262272	5530	12612	45.44	75			45.44	84
										247.95	99.273	247.96	99.626	350.78	930048	152960	257344	5541	12728	45.46	70			45.46	86
										248.03	99.273	248.04	99.626	350.96	930816	153600	261504	5545	13100	45.48	67			45.48	94
										248.11	99.273	248.12	99.626	351.13	932864	152768	256896	5503	11928	45.5	69			45.5	90
										248.2	99.273	248.21	99.625	351.31	928512	152768	256064	5597	12224	45.52	74			45.52	82
										248.28	99.273	248.3	99.625	351.48	933376	152640	260928	5484	12788	45.54	58			45.54	73
										248.36	99.273	248.38	99.625	351.66	933376	152448	259328	5752	13028	45.56	65			45.56	93
										248.44	99.272	248.47	99.625	351.83	933120	153536	264448	5578	13416	45.58	64			45.58	66
										248.52	99.272	248.54	99.625	352.01	932352	152832	262912	5858	13076	45.6	69			45.6	60
										248.61	99.272	248.63	99.625	352.18	930048	153856	258944	5510	11960	45.62	50			45.62	66
										248.69	99.272	248.71	99.625	352.36	930048	151552	257728	5661	13148	45.64	47			45.64	68
										248.78	99.272	248.8	99.625	352.54	933376	152896	257472	5478	12424	45.66	54			45.66	59
										248.86	99.272	248.88	99.625	352.71	928256	151616	256768	5461	11540	45.68	57			45.68	58
										248.94	99.271	248.96	99.625	352.89	930304	152064	259072	5466	12248	45.7	50			45.7	62
										249.03	99.271	249.05	99.625	353.06	930048	152256	256640	5607	12096	45.72	47			45.72	44
										249.11	99.271	249.13	99.625	353.24	932096	152320	258176	5613	12160	45.74	57			45.74	55
										249.19	99.271	249.21	99.624	353.41	928768	152384	258816	5545	12456	45.76	49			45.76	63
										249.28	99.271	249.29	99.624	353.59	932352	152256	260416	5453	12804	45.78	42			45.78	61
										249.36	99.27	249.38	99.624	353.76	933120	152320	259136	5477	12392	45.8	47			45.8	69
										249.44	99.27	249.47	99.624	353.94	931072	152000	259072	5761	12380	45.82	39			45.82	62
										249.53	99.27	249.55	99.624	354.11	931840	152128	261632	5670	13664	45.84	49			45.84	63
										249.61	99.27	249.64	99.624	354.29	931072	151872	258944	5443	12788	45.86	54			45.86	76
										249.7	99.269	249.72	99.624	354.46	939264	153600	272448	5738	14080	45.88	54			45.88	73
										249.78	99.269	249.8	99.624	354.64	931072	151936	262336	5729	12856	45.9	54			45.9	88
										249.87	99.269	249.88	99.624	354.81	932352	153088	263488	5331	12056	45.92	48			45.92	96
										249.95	99.269	249.96	99.624	354.99	932352	151808	260352	5487	12420	45.94	59			45.94	145
										250.03	99.269	250.05	99.624	355.16	931328	153088	263808	5531	12184	45.96	73			45.96	159
										250.11	99.269	250.13	99.624	355.34	931584	151872	258816	5589	12108	45.98	62			45.98	225
										250.19	99.268	250.21	99.624	355.51	929536	151744	257920	5431	11752	46	58			46	265
										250.28	99.268	250.3	99.623	355.69	932352	151744	260224	5512	12060	46.02	65			46.02	307
										250.36	99.268	250.38	99.623	355.86	930048	151168	258944	5562	12284	46.04	66			46.04	353
										250.44	99.268	250.46	99.623	356.04	933888	152448	265152	5691	13356	46.06	73			46.06	372
										250.53	99.268	250.54	99.623	356.21	936192	152640	266112	5612	12796	46.08	70			46.08	388
										250.61	99.267	250.63	99.623	356.39	929024	150720	263680	5654	13912	46.1	62			46.1	423
										250.7	99.267	250.71	99.623	356.56	935936	152768	266048	5544	13008	46.12	66			46.12	488
										250.78	99.267	250.8	99.623	356.74	927744	151552	260096	5472	11780	46.14	95			46.14	492
										250.87	99.267	250.88	99.623	356.91	932096	151488	261952	5480	11616	46.16	95			46.16	502
										250.95	99.267	250.97	99.623	357.09	931840	151104	262336	5406	12468	46.18	103			46.18	437
										251.03	99.267	251.05	99.623	357.26	931072	151360	262016	5379	12604	46.2	111			46.2	336
										251.11	99.266	251.13	99.623	357.44	932864	152256	262464	5518	11656	46.22	152			46.22	314
										251.19	99.266	251.21	99.623	357.61	930560	151104	263872	5537	11876	46.24	164			46.24	277
										251.27	99.266	251.3	99.623	357.79	934144	151040	264256	5525	12168	46.26	196			46.26	250
										251.36	99.266	251.38	99.623	357.96	933376	151680	263232	5725	11912	46.28	265			46.28	213
										251.44	99.266	251.46	99.622	358.14	931072	152000	264704	5812	12964	46.3	357			46.3	168
										251.53	99.266	251.54	99.622	358.31	932352	151616	262464	5686	12004	46.32	393			46.32	131
										251.61	99.265	251.63	99.622	358.49	931840	151616	262912	5650	13000	46.34	478			46.34	105
										251.69	99.265	251.71	99.622	358.66	934912	151296	264384	5698	12388	46.36	533			46.36	72
										251.78	99.265	251.79	99.622	358.84	930048	151808	263360	5670	13148	46.38	565			46.38	69
										251.86	99.265	251.87	99.622	359.02	934400	151744	267968	5681	12292	46.4	580			46.4	59
										251.94	99.265	251.96	99.622	359.19	932608	151680	263424	5595	12148	46.42	496			46.42	49
										252.03	99.265	252.05	99.622	359.37	929792	151296	261312	5745	12664	46.44	442			46.44	48
										252.11	99.264	252.13	99.622	359.54	932608	151808	262720	5559	11928	46.46	415			46.46	53
										252.2	99.264	252.21	99.621	359.72	932096	151616	263296	5765	12520	46.48	384			46.48	46
										252.28	99.264	252.29	99.621	359.89	931840	151680	264064	5787	12604	46.5	358			46.5	51
										252.36	99.264	252.37	99.621	360.07	933120	150336	260288	5723	12144	46.52	339			46.52	45
										252.44	99.264	252.45	99.621	360.24	932352	151232	264064	5653	12908	46.54	241			46.54	48
										252.53	99.264	252.54	99.621	360.42	933632	151360	262528	5281	12172	46.56	183			46.56	43
										252.61	99.263	252.63	99.621	360.59	932096	151104	265472	5736	12840	46.58	161			46.58	47
										252.69	99.263	252.71	99.621	360.77	931584	150592	268160	5818	13252	46.6	128			46.6	49
										252.77	99.263	252.8	99.621	360.94	931584	151552	266240	5549	12320	46.62	123			46.62	43
										252.86	99.263	252.88	99.621	361.12	930304	151168	261376	5769	12508	46.64	85			46.64	55
										252.94	99.263	252.96	99.621	361.29	934912	151360	265472	5644	12564	46.66	87			46.66	45
										253.03	99.263	253.05	99.621	361.47	932352	150976	265856	5543	12164	46.68	76			46.68	42
										253.11	99.262	253.13	99.621	361.64	932352	150656	264768	5573	12504	46.7	68			46.7	34
										253.2	99.262	253.21	99.621	361.82	933120	150976	264768	5385	12404	46.72	66			46.72	34
										253.28	99.262	253.29	99.62	361.99	930816	150784	266624	5782	12272	46.74	64			46.74	50
										253.36	99.262	253.37	99.62	362.17	934144	150336	267520	5632	12084	46.76	53			46.76	31
										253.44	99.262	253.46	99.62	362.34	930304	150400	262464	5590	11664	46.78	68			46.78	37
										253.52	99.261	253.54	99.62	362.52	931072	149632	261952	5439	11880	46.8	65			46.8	55
										253.61	99.261	253.62	99.62	362.69	932864	150656	265664	5747	12516	46.82	56			46.82	42
										253.69	99.261	253.71	99.62	362.87	932096	149440	264256	5536	11980	46.84	55			46.84	44
										253.78	99.261	253.8	99.62	363.04	934144	150208	263680	5343	11976	46.86	59			46.86	43
										253.87	99.261	253.88	99.62	363.22	932096	149696	262464	5365	11780	46.88	45			46.88	33
										253.95	99.261	253.96	99.62	363.39	933120	149120	265792	5563	12216	46.9	54			46.9	45
										254.03	99.26	254.05	99.62	363.57	930560	150080	264640	5605	12420	46.92	52			46.92	46
										254.11	99.26	254.13	99.62	363.74	935424	150016	268096	5528	12348	46.94	61			46.94	41
										254.19	99.26	254.21	99.62	363.92	933632	150144	267392	5578	12668	46.96	66			46.96	43
										254.27	99.26	254.29	99.62	364.09	933888	150144	265536	5529	12396	46.98	64			46.98	38
										254.36	99.259	254.37	99.619	364.27	932352	150144	267072	5573	12340	47	53			47	39
										254.44	99.259	254.46	99.619	364.44	933632	150464	272704	5608	13192	47.02	54			47.02	47
										254.52	99.259	254.54	99.619	364.62	933632	151104	266752	5573	12796	47.04	50			47.04	49
										254.61	99.259	254.63	99.619	364.79	931584	150080	267264	5487	12388	47.06	47			47.06	42
										254.7	99.259	254.71	99.619	364.97	933120	149952	266304	5642	12704	47.08	58			47.08	32
										254.78	99.259	254.8	99.619	365.14	934144	150720	266048	5767	12024	47.1	62			47.1	36
										254.87	99.258	254.88	99.619	365.32	933120	149696	267456	5668	13088	47.12	56			47.12	37
										254.95	99.258	254.97	99.619	365.49	931840	150336	265152	5684	11956	47.14	55			47.14	48
										255.03	99.258	255.05	99.619	365.67	932864	149824	266816	5446	12188	47.16	52			47.16	39
										255.11	99.258	255.13	99.619	365.84	930560	149248	265664	5680	12388	47.18	63			47.18	40
										255.19	99.258	255.21	99.618	366.02	933632	149568	268800	5650	12228	47.2	68			47.2	38
										255.27	99.258	255.29	99.618	366.2	930560	150784	267008	5604	11792	47.22	58			47.22	39
										255.36	99.257	255.37	99.618	366.37	932352	148928	266880	5755	13344	47.24	53			47.24	43
										255.44	99.257	255.46	99.618	366.55	933632	149184	268096	5842	12096	47.26	58			47.26	48
										255.53	99.257	255.54	99.618	366.72	931584	148736	267328	5878	12876	47.28	40			47.28	44
										255.61	99.257	255.63	99.618	366.9	932352	150016	266240	5457	11840	47.3	39			47.3	36
										255.7	99.257	255.71	99.618	367.07	932608	149504	268288	5658	12648	47.32	44			47.32	47
										255.78	99.257	255.8	99.618	367.25	932864	149952	268992	5623	12484	47.34	49			47.34	44
										255.86	99.256	255.88	99.618	367.42	932352	149120	267776	5627	12208	47.36	50			47.36	39
										255.95	99.256	255.96	99.618	367.6	932096	148224	268096	5538	12444	47.38	57			47.38	42
										256.03	99.256	256.05	99.618	367.77	934912	148928	267520	5402	11704	47.4	60			47.4	37
										256.11	99.256	256.13	99.618	367.95	933120	148608	266112	5656	12312	47.42	53			47.42	31
										256.2	99.256	256.21	99.618	368.12	930816	148736	268800	5677	11928	47.44	51			47.44	35
										256.28	99.256	256.3	99.617	368.3	932608	148416	266560	5550	12232	47.46	53			47.46	45
										256.36	99.256	256.38	99.617	368.47	931840	148672	267968	5854	12428	47.48	61			47.48	55
										256.44	99.255	256.46	99.617	368.65	934400	148416	272832	5663	13108	47.5	55			47.5	56
										256.53	99.255	256.55	99.617	368.82	933632	149760	274816	5831	13796	47.52	53			47.52	41
										256.61	99.255	256.63	99.617	369	937216	149568	277184	5750	12984	47.54	63			47.54	45
										256.69	99.255	256.71	99.617	369.17	934912	149312	270720	5498	12560	47.56	66			47.56	53
										256.78	99.255	256.8	99.617	369.35	934144	148864	272640	5706	12420	47.58	60			47.58	51
										256.86	99.255	256.88	99.617	369.52	929792	148288	269760	5763	12480	47.6	65			47.6	55
										256.95	99.254	256.96	99.617	369.7	937216	149120	272640	5730	12728	47.62	71			47.62	56
										257.02	99.254	257.04	99.617	369.87	932608	149504	271424	5672	12176	47.64	61			47.64	64
										257.11	99.254	257.13	99.617	370.05	934400	149120	269696	5622	12496	47.66	75			47.66	69
										257.19	99.254	257.21	99.617	370.22	931584	148608	269632	5638	11748	47.68	66			47.68	70
										257.28	99.254	257.29	99.617	370.4	932608	148224	266560	5522	11512	47.7	51			47.7	69
										257.36	99.254	257.38	99.616	370.57	931072	148352	268288	5662	12892	47.72	54			47.72	73
										257.45	99.253	257.47	99.616	370.75	934912	148992	269824	5605	11964	47.74	70			47.74	75
										257.53	99.253	257.55	99.616	370.92	934144	149568	277696	5741	13344	47.76	72			47.76	70
										257.61	99.253	257.63	99.616	371.1	935168	147840	272640	5541	13180	47.78	72			47.78	60
										257.69	99.253	257.72	99.616	371.27	936704	149312	277888	5717	13624	47.8	53			47.8	56
										257.78	99.253	257.8	99.616	371.45	937216	148928	280384	5697	12604	47.82	58			47.82	50
										257.86	99.253	257.87	99.616	371.62	934400	149056	270528	5605	11620	47.84	50			47.84	54
										257.95	99.252	257.96	99.616	371.8	932352	148352	269120	5529	12180	47.86	54			47.86	52
										258.03	99.252	258.04	99.616	371.97	931328	147712	267712	5463	11432	47.88	60			47.88	42
										258.12	99.252	258.12	99.616	372.15	929280	147392	267776	5758	12088	47.9	60			47.9	46
										258.2	99.252	258.21	99.616	372.32	933376	148864	271552	5453	12472	47.92	53			47.92	49
										258.28	99.252	258.3	99.616	372.5	933120	148736	273856	5622	12288	47.94	41			47.94	46
										258.37	99.252	258.38	99.615	372.68	932352	147712	270912	5285	12032	47.96	58			47.96	37
										258.45	99.251	258.46	99.615	372.85	933120	148928	274048	5721	12444	47.98	53			47.98	42
										258.53	99.251	258.55	99.615	373.03	933120	148096	271296	5504	12876	48	49			48	48
										258.61	99.251	258.63	99.615	373.2	934656	147072	273024	5733	12612	48.02	56			48.02	63
										258.7	99.251	258.71	99.615	373.38	933888	147968	274560	5607	13324	48.04	64			48.04	49
										258.78	99.25	258.79	99.615	373.55	934656	149248	274752	5440	12336	48.06	70			48.06	51
										258.86	99.25	258.87	99.615	373.73	934656	148352	275328	5444	12172	48.08	72			48.08	46
										258.94	99.25	258.96	99.615	373.9	929536	147968	269952	5563	12208	48.1	65			48.1	45
										259.03	99.25	259.04	99.615	374.08	933632	147968	272000	5592	12704	48.12	58			48.12	60
										259.11	99.25	259.13	99.614	374.25	934912	147840	272384	5457	12188	48.14	72			48.14	54
										259.19	99.25	259.22	99.614	374.43	932864	147584	273536	5509	12416	48.16	80			48.16	71
										259.28	99.249	259.3	99.614	374.6	931840	148032	274240	5421	12168	48.18	83			48.18	64
										259.36	99.249	259.39	99.614	374.78	934144	147840	270976	5662	11788	48.2	78			48.2	74
										259.45	99.249	259.47	99.614	374.95	931328	147648	272064	5462	12152	48.22	120			48.22	94
										259.53	99.249	259.55	99.614	375.13	932864	147072	269760	5503	12172	48.24	115			48.24	97
										259.61	99.249	259.63	99.614	375.3	934912	148352	272320	5422	12456	48.26	139			48.26	97
										259.69	99.249	259.72	99.614	375.48	931072	147776	271744	5677	12484	48.28	180			48.28	99
										259.78	99.248	259.8	99.614	375.65	934144	147904	272832	5527	12876	48.3	214			48.3	101
										259.86	99.248	259.88	99.614	375.83	935168	148480	273728	5709	12384	48.32	231			48.32	97
										259.94	99.248	259.96	99.614	376	933888	147072	272640	5736	12820	48.34	264			48.34	85
										260.03	99.248	260.04	99.614	376.18	935936	147840	273088	5563	12420	48.36	308			48.36	103
										260.11	99.248	260.13	99.613	376.35	936704	148032	278016	5434	12308	48.38	317			48.38	82
										260.2	99.248	260.22	99.613	376.53	933888	147520	272576	5378	11488	48.4	355			48.4	58
										260.28	99.247	260.3	99.613	376.7	933632	147136	270464	5859	13240	48.42	303			48.42	63
										260.36	99.247	260.39	99.613	376.88	934144	147968	272320	5598	11872	48.44	289			48.44	64
										260.44	99.247	260.46	99.613	377.05	933888	147968	271808	5728	12992	48.46	266			48.46	68
										260.53	99.247	260.55	99.613	377.23	936192	147584	276160	5690	12728	48.48	238			48.48	40
										260.61	99.247	260.63	99.613	377.4	932864	147328	274112	5795	12756	48.5	242			48.5	63
										260.7	99.247	260.71	99.613	377.58	936192	147456	276800	5715	12248	48.52	213			48.52	63
										260.78	99.246	260.8	99.613	377.75	932864	147648	274304	5611	12372	48.54	207			48.54	58
										260.87	99.246	260.88	99.613	377.93	937472	147520	272704	5547	12272	48.56	160			48.56	40
										260.95	99.246	260.97	99.613	378.1	933632	148544	278016	5917	13084	48.58	128			48.58	48
										261.03	99.246	261.05	99.613	378.28	936704	147520	274688	5551	12264	48.6	115			48.6	39
										261.11	99.246	261.13	99.612	378.45	934912	148032	275968	5614	12136	48.62	113			48.62	43
										261.2	99.246	261.22	99.612	378.63	934912	147392	270656	5612	11664	48.64	96			48.64	45
										261.28	99.245	261.3	99.612	378.8	932096	147456	269952	5429	12204	48.66	81			48.66	47
										261.36	99.245	261.38	99.612	378.98	938752	147072	276544	5663	12312	48.68	76			48.68	40
										261.44	99.245	261.46	99.612	379.15	935424	146944	273792	5602	12544	48.7	70			48.7	44
										261.53	99.245	261.55	99.612	379.33	934656	148096	277120	5603	12860	48.72	70			48.72	58
										261.62	99.245	261.63	99.612	379.5	937216	147136	276672	5517	12248	48.74	64			48.74	46
										261.7	99.245	261.71	99.612	379.68	935680	148032	277120	5854	12712	48.76	59			48.76	49
										261.78	99.244	261.8	99.612	379.85	937472	147200	277184	5712	12384	48.78	54			48.78	56
										261.87	99.244	261.89	99.612	380.03	934400	147264	279616	5851	12932	48.8	41			48.8	41
										261.95	99.244	261.97	99.612	380.21	936192	146944	277504	5559	12240	48.82	52			48.82	38
										262.03	99.244	262.05	99.611	380.38	933632	146816	272576	5504	11960	48.84	59			48.84	39
										262.12	99.244	262.13	99.611	380.56	934400	147328	271296	5659	11744	48.86	56			48.86	53
										262.2	99.243	262.21	99.611	380.73	935424	147264	280000	5746	13224	48.88	49			48.88	46
										262.28	99.243	262.29	99.611	380.91	935680	146432	274176	5803	12172	48.9	40			48.9	44
										262.36	99.243	262.37	99.611	381.08	935936	146624	273344	5570	12488	48.92	41			48.92	41
										262.45	99.243	262.46	99.611	381.26	931840	145408	271616	5645	11928	48.94	45			48.94	42
										262.53	99.243	262.54	99.611	381.43	934912	146432	275136	5553	12804	48.96	54			48.96	37
										262.62	99.243	262.63	99.611	381.61	935168	147712	273856	5718	12124	48.98	48			48.98	39
										262.7	99.242	262.71	99.611	381.78	936448	147456	279744	5781	13624	49	55			49	35
										262.78	99.242	262.8	99.61	381.96	937216	146816	274880	5701	12048	49.02	48			49.02	38
										262.86	99.242	262.89	99.61	382.13	932096	146368	274944	5526	11552	49.04	44			49.04	31
										262.95	99.242	262.97	99.61	382.31	936960	146048	273984	5508	12176	49.06	46			49.06	31
										263.03	99.242	263.05	99.61	382.48	932864	146560	275712	5516	12728	49.08	45			49.08	30
										263.11	99.242	263.14	99.61	382.66	934656	146112	274304	5708	12508	49.1	42			49.1	34
										263.2	99.241	263.22	99.61	382.83	937216	147456	276672	5602	12500	49.12	58			49.12	37
										263.28	99.241	263.3	99.61	383.01	936960	146560	279488	5638	13108	49.14	50			49.14	38
										263.37	99.241	263.38	99.61	383.18	936960	146496	282112	5603	12620	49.16	50			49.16	42
										263.45	99.241	263.46	99.61	383.36	935424	146752	278912	5766	12724	49.18	38			49.18	42
										263.53	99.24	263.54	99.61	383.53	936704	146240	277696	5345	12080	49.2	60			49.2	34
										263.61	99.24	263.63	99.61	383.71	935168	146624	281408	5608	12884	49.22	56			49.22	41
										263.7	99.24	263.71	99.61	383.88	938752	146560	277440	5702	13060	49.24	48			49.24	38
										263.78	99.24	263.8	99.609	384.06	934912	145856	280448	5566	13772	49.26	48			49.26	38
										263.87	99.24	263.88	99.609	384.23	934912	147136	277312	5598	12500	49.28	59			49.28	32
										263.95	99.239	263.97	99.609	384.41	935680	145984	277248	5423	12456	49.3	45			49.3	41
										264.03	99.239	264.05	99.609	384.58	933376	145216	273536	5735	13144	49.32	37			49.32	32
										264.11	99.239	264.13	99.609	384.76	938240	145664	280448	5718	12772	49.34	63			49.34	36
										264.2	99.239	264.22	99.609	384.93	935936	146176	275584	5506	12272	49.36	48			49.36	35
										264.28	99.239	264.3	99.609	385.11	935168	146240	275008	5689	12568	49.38	43			49.38	39
										264.37	99.239	264.38	99.609	385.28	936704	145728	274496	5243	11704	49.4	39			49.4	41
										264.45	99.238	264.46	99.609	385.46	933632	146432	272768	5399	11568	49.42	57			49.42	44
										264.53	99.238	264.55	99.609	385.63	931584	145472	273664	5413	12168	49.44	53			49.44	44
										264.61	99.238	264.63	99.609	385.81	933120	145536	275456	5658	12068	49.46	57			49.46	39
										264.69	99.238	264.71	99.609	385.98	936960	146240	276032	5532	12456	49.48	45			49.48	44
										264.78	99.238	264.8	99.608	386.16	935424	145024	273088	5442	11888	49.5	41			49.5	46
										264.86	99.238	264.88	99.608	386.33	935424	146112	274752	5454	11556	49.52	56			49.52	43
										264.95	99.237	264.97	99.608	386.51	934144	144832	272832	5420	11512	49.54	42			49.54	45
										265.03	99.237	265.05	99.608	386.69	934144	145472	276928	5734	12720	49.56	45			49.56	36
										265.11	99.237	265.13	99.608	386.86	938496	146752	279168	5549	12588	49.58	37			49.58	43
										265.2	99.237	265.21	99.608	387.04	937728	146368	276736	5368	11932	49.6	51			49.6	43
										265.28	99.237	265.3	99.608	387.21	937728	145600	276928	5797	13216	49.62	42			49.62	40
										265.36	99.237	265.38	99.608	387.39	937472	146048	280832	5851	13460	49.64	42			49.64	38
										265.45	99.236	265.47	99.608	387.56	936704	145920	275712	5616	11880	49.66	41			49.66	47
										265.53	99.236	265.55	99.608	387.74	937216	145792	278656	5674	12564	49.68	45			49.68	38
										265.61	99.236	265.63	99.608	387.91	933632	145792	275072	5605	11840	49.7	38			49.7	36
										265.7	99.236	265.72	99.607	388.09	936704	144960	273536	5647	11900	49.72	40			49.72	35
										265.78	99.236	265.8	99.607	388.26	933632	145280	277504	5503	12040	49.74	39			49.74	36
										265.86	99.235	265.88	99.607	388.44	938752	145792	280896	5587	12052	49.76	47			49.76	41
										265.95	99.235	265.96	99.607	388.61	933632	145600	273984	5796	12392	49.78	33			49.78	33
										266.03	99.235	266.04	99.607	388.79	937728	145984	276864	5476	12528	49.8	55			49.8	34
										266.11	99.235	266.13	99.607	388.96	933632	145472	277632	5627	12072	49.82	46			49.82	24
										266.2	99.235	266.22	99.607	389.14	938496	145984	283008	5748	12260	49.84	44			49.84	41
										266.28	99.235	266.3	99.607	389.31	935424	145728	276096	5625	12428	49.86	47			49.86	32
										266.36	99.234	266.38	99.607	389.49	939264	145984	280320	5585	12012	49.88	49			49.88	33
										266.45	99.234	266.46	99.606	389.66	937216	145600	280704	5771	12456	49.9	40			49.9	40
										266.53	99.234	266.55	99.606	389.84	934912	144960	275904	5490	11792	49.92	44			49.92	44
[truncated: 7,002 more rows]

## Sheet: Fig. 3
a					b								c			d					f
Temperature (°C)	Na2CO3	Na2SO4	NaxSy	Sx		30 °C	100 °C	200 °C	300 °C	400 °C			Temperature (°C)	Mass (%)	yEr±	Temperature (°C)	CO2	O2	N2	CO	Product Na2CO3				Product S
0	5.2293e-13	1	0	0	2-Theta (degree)	Intensity (a.u.)					Na2CO3 (JCPDS 37-0,451)		30	151.7	1.7	30	46.6201	4.068	14.6154	0	2-Theta (degree)	Intensity (a.u.)	Na2CO3 (JCPDS 37-0,451)		2-Theta (degree)	Intensity (a.u.)	Sulfur yellow (JCPDS 08-0,247)
50	1.6912e-09	1	0	0	10	78	59	65	57	81	12.352	0	100	124.2	1.3	100	52.1418	2.7456	10.7438	0	10	83	12.352	0	10	74	11.498	0
100	6.3607e-07	1	0	0	10.02	73	65	79	68	70	12.352	2	200	126.2	1.2	200	46.8006	2.91865	9.74555	4.9845	10.02	91	12.352	2	10.02	87	11.498	6
150	5.9253e-05	0.9994	0	0	10.04	77	64	61	72	79	12.352		300	130.5	1.4	300	54.8252	2.9163	10.6565	9.10605	10.04	71	12.352		10.04	83	11.498
200	0.00212	0.99788	0	0	10.06	81	71	72	81	80	14.902	0	400	134.8	1.4	400	55.1253	2.7424	10.2054	12.7204	10.06	73	14.902	0	10.06	87	15.37	0
250	0.81189	0	0.18811	0	10.08	86	65	63	74	69	14.902	2									10.08	85	14.902	2	10.08	74	15.37	14
300	0.77306	0	0.22694	0	10.1	75	72	76	74	80	14.902										10.1	74	14.902		10.1	67	15.37
350	0.78688	0	0.21312	7.4386e-05	10.12	80	59	80	86	74	19.756	0									10.12	69	19.756	0	10.12	88	15.588	0
400	0.62324	0	0.37626	0.00013875	10.14	83	53	71	82	80	19.756	2									10.14	81	19.756	2	10.14	84	15.588	6
					10.16	74	77	80	76	89	19.756										10.16	89	19.756		10.16	79	15.588
					10.18	82	78	84	70	83	22.723	0									10.18	89	22.723	0	10.18	72	18.469	0
					10.2	76	73	66	64	70	22.723	2									10.2	80	22.723	2	10.2	82	18.469	2
					10.22	85	88	79	63	89	22.723										10.22	90	22.723		10.22	79	18.469
					10.24	79	65	70	78	83	23.516	0									10.24	65	23.516	0	10.24	73	21.187	0
					10.26	70	67	74	77	78	23.516	5									10.26	79	23.516	5	10.26	79	21.187	2
					10.28	91	70	71	73	81	23.516										10.28	79	23.516		10.28	83	21.187
					10.3	86	80	72	67	70	26.033	0									10.3	86	26.033	0	10.3	90	21.873	0
					10.32	69	79	67	73	76	26.033	8									10.32	76	26.033	8	10.32	98	21.873	12
					10.34	72	77	70	86	79	26.033										10.34	67	26.033		10.34	79	21.873
					10.36	67	78	78	80	71	27.593	0									10.36	75	27.593	0	10.36	60	22.723	0
					10.38	77	74	74	89	81	27.593	12									10.38	79	27.593	12	10.38	69	22.723	12
					10.4	72	78	88	79	78	27.593										10.4	85	27.593		10.4	71	22.723
					10.42	81	80	73	93	94	30.147	0									10.42	84	30.147	0	10.42	91	23.082	0
					10.44	84	77	92	82	89	30.147	100									10.44	72	30.147	100	10.44	80	23.082	100
					10.46	62	80	72	80	84	30.147										10.46	69	30.147		10.46	85	23.082
					10.48	76	65	71	68	79	33.026	0									10.48	78	33.026	0	10.48	75	24.921	0
					10.5	79	78	71	73	88	33.026	15									10.5	78	33.026	15	10.5	78	24.921	8
					10.52	77	80	70	73	79	33.026										10.52	72	33.026		10.52	72	24.921
					10.54	89	74	83	77	74	34.182	0									10.54	71	34.182	0	10.54	70	25.879	0
					10.56	85	75	84	63	80	34.182	30									10.56	66	34.182	30	10.56	79	25.879	40
					10.58	81	69	76	74	79	34.182										10.58	85	34.182		10.58	72	25.879
					10.6	71	64	89	70	84	34.439	0									10.6	85	34.439	0	10.6	87	26.346	0
					10.62	88	78	77	74	77	34.439	40									10.62	83	34.439	40	10.62	76	26.346	4
					10.64	94	65	86	69	82	34.439										10.64	75	34.439		10.64	87	26.346
					10.66	80	82	82	76	91	35.235	0									10.66	68	35.235	0	10.66	92	26.749	0
					10.68	81	76	75	77	70	35.235	60									10.68	64	35.235	60	10.68	99	26.749	25
					10.7	85	81	84	81	78	35.235										10.7	73	35.235		10.7	75	26.749
					10.72	74	78	76	70	75	37.999	0									10.72	75	37.999	0	10.72	80	27.769	0
					10.74	67	69	88	76	97	37.999	70									10.74	82	37.999	70	10.74	79	27.769	60
					10.76	75	68	75	76	74	37.999										10.76	85	37.999		10.76	97	27.769
					10.78	81	71	66	63	83	38.541	0									10.78	80	38.541	0	10.78	95	28.68	0
					10.8	88	66	81	71	73	38.541	7									10.8	82	38.541	7	10.8	80	28.68	25
					10.82	74	67	83	67	71	38.541										10.82	74	38.541		10.82	88	28.68
					10.84	79	66	73	80	85	39.966	0									10.84	87	39.966	0	10.84	84	28.966	0
					10.86	79	55	83	80	72	39.966	35									10.86	84	39.966	35	10.86	84	28.966	18
					10.88	79	64	79	77	71	39.966										10.88	100	39.966		10.88	78	28.966
					10.9	75	64	71	83	78	41.107	0									10.9	82	41.107	0	10.9	77	29.159	0
					10.92	61	85	63	78	77	41.107	20									10.92	87	41.107	20	10.92	75	29.159	2
					10.94	83	82	69	63	81	41.107										10.94	78	41.107		10.94	83	29.159
					10.96	88	76	72	76	64	41.483	0									10.96	79	41.483	0	10.96	74	31.452	0
					10.98	70	68	91	75	79	41.483	35									10.98	80	41.483	35	10.98	80	31.452	18
					11	81	65	85	75	85	41.483										11	96	41.483		11	83	31.452
					11.02	81	66	68	76	75	42.401	0									11.02	90	42.401	0	11.02	72	33.305	0
					11.04	90	72	84	83	88	42.401	3									11.04	95	42.401	3	11.04	79	33.305	2
					11.06	72	64	74	96	77	42.401										11.06	72	42.401		11.06	81	33.305
					11.08	93	69	97	72	60	42.632	0									11.08	81	42.632	0	11.08	65	33.497	0
					11.1	102	74	84	68	62	42.632	2									11.1	76	42.632	2	11.1	74	33.497	2
					11.12	73	75	90	76	70	42.632										11.12	77	42.632		11.12	73	33.497
					11.14	65	77	103	82	74	44.461	0									11.14	90	44.461	0	11.14	93	34.182	0
					11.16	71	75	74	78	78	44.461	8									11.16	90	44.461	8	11.16	72	34.182	14
					11.18	75	79	71	79	77	44.461										11.18	101	44.461		11.18	83	34.182
					11.2	73	83	83	72	90	46.308	0									11.2	77	46.308	0	11.2	102	34.276	0
					11.22	81	72	77	82	89	46.308	6									11.22	84	46.308	6	11.22	83	34.276	4
					11.24	90	73	76	75	89	46.308										11.24	82	46.308		11.24	94	34.276
					11.26	70	87	73	72	80	46.483	0									11.26	73	46.483	0	11.26	93	34.896	0
					11.28	65	71	78	76	72	46.483	0									11.28	105	46.483	0	11.28	73	34.896	8
					11.3	81	77	77	78	78	46.483	18									11.3	82	46.483	18	11.3	96	34.896
					11.32	92	86	72	73	70	46.483	18									11.32	81	46.483	18	11.32	85	35.876	0
					11.34	100	81	90	82	83	46.483										11.34	77	46.483		11.34	89	35.876	8
					11.36	80	74	100	79	81	46.483										11.36	82	46.483		11.36	94	35.876
					11.38	75	82	87	74	75	47.045	0									11.38	83	47.045	0	11.38	92	37.057	0
					11.4	77	70	78	81	81	47.045	4									11.4	73	47.045	4	11.4	97	37.057	14
					11.42	71	67	68	68	82	47.045										11.42	87	47.045		11.42	80	37.057
					11.44	72	70	71	62	75	48.266	0									11.44	86	48.266	0	11.44	78	37.376	0
					11.46	75	76	82	80	86	48.266	20									11.46	86	48.266	20	11.46	97	37.376	2
					11.48	75	74	80	76	100	48.266										11.48	80	48.266		11.48	99	37.376
					11.5	80	77	82	73	80	49.239	0									11.5	76	49.239	0	11.5	105	37.85	0
					11.52	83	76	83	72	81	49.239	2									11.52	93	49.239	2	11.52	124	37.85	4
					11.54	97	82	72	70	86	49.239										11.54	78	49.239		11.54	138	37.85
					11.56	74	88	79	80	68	50.794	0									11.56	94	50.794	0	11.56	176	37.999	0
					11.58	87	85	72	72	81	50.794	3									11.58	80	50.794	3	11.58	186	37.999	4
					11.6	62	78	75	84	80	50.794										11.6	88	50.794		11.6	136	37.999
					11.62	82	81	78	67	85	53.58	0									11.62	86	53.58	0	11.62	105	39.347	0
					11.64	84	70	93	93	76	53.58	0									11.64	80	53.58	0	11.64	93	39.347	6
					11.66	75	76	84	82	88	53.58	10									11.66	85	53.58	10	11.66	85	39.347
					11.68	87	82	81	69	87	53.58	10									11.68	81	53.58	10	11.68	92	40.7	0
					11.7	81	64	80	54	75	53.58										11.7	91	53.58		11.7	80	40.7	2
					11.72	88	81	76	76	97	53.58										11.72	92	53.58		11.72	81	40.7
					11.74	74	78	73	83	89	54.581	0									11.74	77	54.581	0	11.74	99	42.07	0
					11.76	85	68	88	86	75	54.581	0									11.76	84	54.581	0	11.76	84	42.07	4
					11.78	81	69	72	87	82	54.581	8									11.78	75	54.581	8	11.78	68	42.07
					11.8	76	75	85	74	72	54.581	8									11.8	97	54.581	8	11.8	75	42.78	0
					11.82	65	80	77	86	71	54.581										11.82	92	54.581		11.82	82	42.78	10
					11.84	77	84	74	81	79	54.581										11.84	80	54.581		11.84	80	42.78
					11.86	77	91	75	75	92	55.403	0									11.86	88	55.403	0	11.86	73	43.08	0
					11.88	80	84	79	80	81	55.403	3									11.88	106	55.403	3	11.88	91	43.08	2
					11.9	69	84	79	79	85	55.403										11.9	75	55.403		11.9	74	43.08
					11.92	82	86	81	70	98	56.289	0									11.92	82	56.289	0	11.92	80	43.983	0
					11.94	82	82	76	82	85	56.289	6									11.94	83	56.289	6	11.94	89	43.983	2
					11.96	75	85	88	82	76	56.289										11.96	71	56.289		11.96	75	43.983
					11.98	70	85	80	71	89	57.05	0									11.98	69	57.05	0	11.98	85	44.346	0
					12	77	73	81	82	83	57.05	5									12	90	57.05	5	12	84	44.346	2
					12.02	81	70	94	74	80	57.05										12.02	80	57.05		12.02	91	44.346
					12.04	77	64	73	83	81	58.477	0									12.04	86	58.477	0	12.04	96	45.233	0
					12.06	77	79	78	65	88	58.477	0									12.06	98	58.477	0	12.06	92	45.233	2
					12.08	85	81	79	74	80	58.477	5									12.08	73	58.477	5	12.08	98	45.233
					12.1	76	82	87	74	88	58.477	5									12.1	78	58.477	5	12.1	104	45.594	0
					12.12	75	84	88	82	82	58.477										12.12	93	58.477		12.12	80	45.594	4
					12.14	81	66	74	81	81	58.477										12.14	82	58.477		12.14	91	45.594
					12.16	77	73	95	89	80	58.969	0									12.16	91	58.969	0	12.16	93	46.358	0
					12.18	84	72	86	77	89	58.969	0									12.18	82	58.969	0	12.18	105	46.358	2
					12.2	76	80	76	77	89	58.969	6									12.2	78	58.969	6	12.2	86	46.358
					12.22	90	86	87	74	80	58.969	6									12.22	85	58.969	6	12.22	90	47.149	0
					12.24	86	69	80	77	83	58.969										12.24	86	58.969		12.24	81	47.149	2
					12.26	81	80	81	81	66	58.969										12.26	95	58.969		12.26	86	47.149
					12.28	77	69	74	89	79	59.471	0									12.28	87	59.471	0	12.28	87	47.834	0
					12.3	87	70	79	82	86	59.471	2									12.3	72	59.471	2	12.3	86	47.834	8
					12.32	75	82	80	81	75	59.471										12.32	99	59.471		12.32	82	47.834
					12.34	89	78	92	84	69	60.457	0									12.34	72	60.457	0	12.34	83	49.041	0
					12.36	83	75	95	81	83	60.457	5									12.36	79	60.457	5	12.36	95	49.041	2
					12.38	76	78	87	73	80	60.457										12.38	97	60.457		12.38	86	49.041
					12.4	83	74	73	70	81	60.676	0									12.4	98	60.676	0	12.4	94	49.554	0
					12.42	86	85	75	77	85	60.676	5									12.42	78	60.676	5	12.42	94	49.554	2
					12.44	86	78	79	84	86	60.676										12.44	71	60.676		12.44	91	49.554
					12.46	88	81	83	77	76	61.981	0									12.46	77	61.981	0	12.46	88	49.989	0
					12.48	74	73	82	74	92	61.981	6									12.48	107	61.981	6	12.48	90	49.989	4
					12.5	83	68	81	78	82	61.981										12.5	80	61.981		12.5	96	49.989
					12.52	88	82	97	74	85	62.679	0									12.52	94	62.679	0	12.52	89	51.252	0
					12.54	78	88	81	74	84	62.679	17									12.54	83	62.679	17	12.54	81	51.252	12
					12.56	77	93	95	77	83	62.679										12.56	89	62.679		12.56	81	51.252
					12.58	89	83	92	80	88	63.93	0									12.58	79	63.93	0	12.58	74	52.1	0
					12.6	82	87	93	91	79	63.93	0									12.6	80	63.93	0	12.6	94	52.1	8
					12.62	67	90	82	87	91	63.93	5									12.62	88	63.93	5	12.62	93	52.1
					12.64	73	80	86	76	82	63.93	5									12.64	93	63.93	5	12.64	91	53.044	0
					12.66	90	81	96	88	73	63.93										12.66	91	63.93		12.66	76	53.044	8
					12.68	101	84	96	88	102	63.93										12.68	83	63.93		12.68	70	53.044
					12.7	77	77	91	75	86	64.727	0									12.7	94	64.727	0	12.7	87	53.955	0
					12.72	85	86	89	80	98	64.727	2									12.72	96	64.727	2	12.72	87	53.955	8
					12.74	94	84	75	75	74	64.727										12.74	81	64.727		12.74	91	53.955
					12.76	78	75	87	89	81	67.415	0									12.76	77	67.415	0	12.76	75	55.114	0
					12.78	76	86	84	83	88	67.415	5									12.78	94	67.415	5	12.78	86	55.114	2
					12.8	114	77	72	107	83	67.415										12.8	69	67.415		12.8	78	55.114
					12.82	76	73	93	85	98	69.405	0									12.82	90	69.405	0	12.82	83	55.367	0
					12.84	76	70	78	100	89	69.405	2									12.84	95	69.405	2	12.84	85	55.367	2
					12.86	102	83	90	79	102	69.405										12.86	82	69.405		12.86	82	55.367
					12.88	75	92	91	89	97	69.997	0									12.88	90	69.997	0	12.88	86	55.768	0
					12.9	86	92	99	85	101	69.997	2									12.9	83	69.997	2	12.9	76	55.768	6
					12.92	80	84	71	88	86	69.997										12.92	77	69.997		12.92	86	55.768
					12.94	86	81	85	94	84	71.714	0									12.94	77	71.714	0	12.94	89	56.705	0
					12.96	92	65	81	90	98	71.714	2									12.96	96	71.714	2	12.96	87	56.705	6
					12.98	95	73	78	88	74	71.714										12.98	96	71.714		12.98	83	56.705
					13	80	74	69	86	95											13	71			13	92	57.283	0
					13.02	99	77	91	86	79											13.02	96			13.02	95	57.283	6
					13.04	78	75	83	82	92											13.04	86			13.04	81	57.283
					13.06	86	91	78	87	91											13.06	91			13.06	91	57.518	0
					13.08	91	83	88	82	104											13.08	73			13.08	81	57.518	2
					13.1	83	69	93	77	88											13.1	97			13.1	74	57.518
					13.12	96	90	84	83	79											13.12	79			13.12	88	57.754	0
					13.14	95	103	90	77	82											13.14	86			13.14	90	57.754	4
					13.16	93	80	99	79	73											13.16	94			13.16	96	57.754
					13.18	84	99	83	82	81											13.18	92			13.18	86	59.052	0
					13.2	95	92	90	91	92											13.2	103			13.2	100	59.052	2
					13.22	86	84	82	72	87											13.22	103			13.22	72	59.052
					13.24	91	88	72	98	79											13.24	97			13.24	77	59.938	0
					13.26	80	85	80	99	71											13.26	92			13.26	81	59.938	2
					13.28	83	76	93	73	93											13.28	89			13.28	78	59.938
					13.3	80	91	83	87	107											13.3	85			13.3	67	60.414	0
					13.32	74	82	74	88	95											13.32	86			13.32	93	60.414	2
					13.34	69	80	96	85	86											13.34	87			13.34	96	60.414
					13.36	75	87	91	87	92											13.36	84			13.36	83	61.119	0
					13.38	93	77	90	90	82											13.38	91			13.38	84	61.119	2
					13.4	76	79	75	91	85											13.4	94			13.4	79	61.119
					13.42	100	105	82	85	81											13.42	90			13.42	94	61.615	0
					13.44	86	94	90	95	94											13.44	94			13.44	94	61.615	2
					13.46	84	83	88	89	94											13.46	92			13.46	85	61.615
					13.48	87	86	99	92	83											13.48	92			13.48	87	62.258	0
					13.5	88	94	79	103	85											13.5	97			13.5	83	62.258	2
					13.52	79	83	99	85	97											13.52	98			13.52	97	62.258
					13.54	81	89	79	61	103											13.54	87			13.54	90	62.963	0
					13.56	100	73	106	89	92											13.56	91			13.56	80	62.963	2
					13.58	102	79	84	90	105											13.58	102			13.58	95	62.963
					13.6	89	77	93	65	93											13.6	100			13.6	102	63.637	0
					13.62	83	79	81	83	84											13.62	87			13.62	79	63.637	2
					13.64	80	75	100	84	96											13.64	91			13.64	90	63.637
					13.66	80	80	73	91	88											13.66	96			13.66	97	64.727	0
					13.68	101	84	88	89	96											13.68	98			13.68	95	64.727	4
					13.7	86	83	92	96	92											13.7	98			13.7	96	64.727
					13.72	88	86	86	82	87											13.72	101			13.72	80	65.494	0
					13.74	100	83	92	85	79											13.74	97			13.74	76	65.494	4
					13.76	88	99	95	93	101											13.76	90			13.76	80	65.494
					13.78	94	102	77	72	94											13.78	89			13.78	93	65.753	0
					13.8	99	89	79	98	87											13.8	88			13.8	98	65.753	2
					13.82	96	78	69	97	87											13.82	100			13.82	93	65.753
					13.84	103	82	74	96	105											13.84	95			13.84	101	67.251	0
					13.86	88	94	102	76	106											13.86	98			13.86	77	67.251	2
					13.88	82	81	94	94	100											13.88	93			13.88	87	67.251
					13.9	86	85	84	89	99											13.9	91			13.9	87	68.881	0
					13.92	84	73	81	95	89											13.92	85			13.92	99	68.881	2
					13.94	101	90	90	99	92											13.94	96			13.94	111	68.881
					13.96	90	91	94	94	102											13.96	100			13.96	83	69.346	0
					13.98	91	88	110	90	96											13.98	110			13.98	95	69.346	4
					14	86	84	97	90	104											14	94			14	99	69.346
					14.02	86	90	92	98	77											14.02	97			14.02	92
					14.04	81	94	80	80	105											14.04	98			14.04	92
					14.06	79	69	87	93	114											14.06	100			14.06	89
					14.08	83	77	79	84	105											14.08	98			14.08	94
					14.1	94	88	86	83	100											14.1	88			14.1	90
					14.12	91	95	83	93	81											14.12	111			14.12	95
					14.14	76	98	88	102	88											14.14	110			14.14	79
					14.16	81	92	83	94	98											14.16	100			14.16	105
					14.18	87	91	102	85	112											14.18	85			14.18	93
					14.2	91	71	92	83	91											14.2	89			14.2	97
					14.22	88	102	94	90	97											14.22	91			14.22	93
					14.24	89	104	102	86	76											14.24	86			14.24	86
					14.26	102	100	92	79	106											14.26	83			14.26	81
					14.28	98	109	87	75	86											14.28	106			14.28	97
					14.3	87	84	89	86	81											14.3	98			14.3	111
					14.32	98	98	112	90	102											14.32	95			14.32	77
					14.34	96	98	96	90	98											14.34	99			14.34	87
					14.36	99	99	91	116	109											14.36	88			14.36	92
					14.38	88	111	87	99	112											14.38	104			14.38	78
					14.4	92	88	96	101	93											14.4	99			14.4	94
					14.42	98	93	101	87	87											14.42	98			14.42	103
					14.44	91	98	98	79	90											14.44	107			14.44	83
					14.46	89	94	90	88	91											14.46	110			14.46	91
					14.48	85	86	91	85	94											14.48	112			14.48	85
					14.5	99	87	95	97	101											14.5	97			14.5	86
					14.52	95	98	97	92	96											14.52	104			14.52	81
					14.54	94	106	97	98	97											14.54	101			14.54	82
					14.56	95	69	90	99	106											14.56	115			14.56	92
					14.58	113	93	101	97	107											14.58	104			14.58	106
					14.6	102	82	107	112	110											14.6	102			14.6	88
					14.62	93	99	94	88	92											14.62	102			14.62	99
					14.64	81	95	106	85	96											14.64	89			14.64	108
					14.66	102	93	101	96	97											14.66	103			14.66	92
					14.68	111	96	110	94	84											14.68	91			14.68	92
					14.7	101	95	100	95	88											14.7	85			14.7	109
					14.72	96	93	100	100	88											14.72	92			14.72	113
					14.74	98	85	103	110	92											14.74	118			14.74	93
					14.76	95	97	95	91	109											14.76	92			14.76	68
					14.78	89	90	99	92	103											14.78	109			14.78	78
					14.8	87	87	95	88	117											14.8	108			14.8	94
					14.82	100	92	102	99	98											14.82	104			14.82	83
					14.84	86	94	90	91	99											14.84	95			14.84	106
					14.86	77	84	95	95	92											14.86	97			14.86	109
					14.88	100	76	99	93	106											14.88	90			14.88	107
					14.9	86	90	86	97	96											14.9	92			14.9	103
					14.92	92	89	90	94	103											14.92	105			14.92	99
					14.94	96	96	92	96	95											14.94	96			14.94	103
					14.96	102	120	84	93	95											14.96	106			14.96	117
					14.98	102	102	104	119	99											14.98	98			14.98	90
					15	107	100	108	116	101											15	120			15	97
					15.02	99	80	89	90	89											15.02	119			15.02	89
					15.04	104	94	93	94	95											15.04	107			15.04	112
					15.06	106	87	104	96	88											15.06	96			15.06	110
					15.08	104	92	101	86	104											15.08	105			15.08	110
					15.1	95	103	99	81	86											15.1	103			15.1	100
					15.12	97	96	109	91	102											15.12	109			15.12	102
					15.14	103	92	115	106	105											15.14	114			15.14	122
					15.16	99	95	107	89	86											15.16	113			15.16	107
					15.18	103	96	100	102	109											15.18	110			15.18	108
					15.2	110	103	105	91	99											15.2	105			15.2	101
					15.22	95	85	96	106	113											15.22	114			15.22	108
					15.24	94	94	95	98	99											15.24	109			15.24	99
					15.26	113	87	100	102	102											15.26	105			15.26	100
					15.28	92	91	106	108	104											15.28	96			15.28	105
					15.3	107	107	96	105	128											15.3	110			15.3	111
					15.32	106	103	103	103	107											15.32	99			15.32	113
					15.34	105	88	85	101	108											15.34	112			15.34	101
					15.36	97	93	111	108	105											15.36	98			15.36	106
					15.38	105	106	93	101	92											15.38	96			15.38	120
					15.4	97	94	103	102	100											15.4	107			15.4	155
					15.42	99	99	92	85	111											15.42	119			15.42	188
					15.44	104	95	111	85	98											15.44	94			15.44	162
					15.46	104	84	103	97	110											15.46	101			15.46	198
					15.48	102	103	107	102	115											15.48	94			15.48	178
					15.5	105	113	109	94	107											15.5	114			15.5	194
					15.52	128	109	121	92	118											15.52	95			15.52	172
					15.54	104	102	99	119	103											15.54	113			15.54	139
					15.56	103	84	112	119	131											15.56	119			15.56	127
					15.58	109	102	109	107	98											15.58	101			15.58	128
					15.6	102	89	108	98	99											15.6	119			15.6	131
					15.62	99	102	103	90	98											15.62	112			15.62	165
					15.64	104	96	100	102	105											15.64	111			15.64	206
					15.66	104	93	97	110	104											15.66	104			15.66	200
					15.68	115	89	102	111	131											15.68	101			15.68	186
					15.7	112	104	108	102	109											15.7	102			15.7	132
					15.72	106	91	113	110	108											15.72	100			15.72	110
					15.74	110	94	98	94	102											15.74	120			15.74	100
					15.76	122	106	123	91	117											15.76	120			15.76	106
					15.78	107	85	99	108	121											15.78	106			15.78	98
					15.8	113	103	112	107	104											15.8	127			15.8	107
					15.82	109	106	116	109	114											15.82	113			15.82	102
					15.84	112	97	140	98	112											15.84	122			15.84	92
					15.86	105	101	121	108	116											15.86	120			15.86	105
					15.88	104	103	104	104	108											15.88	109			15.88	109
					15.9	120	99	108	99	122											15.9	122			15.9	113
					15.92	113	96	102	99	123											15.92	105			15.92	90
					15.94	104	104	102	113	115											15.94	108			15.94	112
					15.96	118	93	112	109	106											15.96	96			15.96	100
					15.98	100	93	105	122	119											15.98	118			15.98	111
					16	101	88	121	111	107											16	116			16	119
					16.02	109	102	111	115	100											16.02	113			16.02	112
					16.04	107	100	107	110	108											16.04	127			16.04	119
					16.06	98	96	121	104	100											16.06	122			16.06	121
					16.08	106	92	128	103	104											16.08	101			16.08	107
					16.1	122	99	117	108	105											16.1	97			16.1	112
					16.12	111	97	111	101	109											16.12	100			16.12	105
					16.14	113	111	114	110	122											16.14	127			16.14	120
					16.16	126	92	110	121	112											16.16	140			16.16	103
					16.18	117	85	130	112	99											16.18	123			16.18	91
					16.2	139	82	117	113	98											16.2	123			16.2	111
					16.22	116	96	133	106	116											16.22	122			16.22	111
					16.24	114	108	118	114	95											16.24	119			16.24	104
					16.26	99	96	129	114	103											16.26	110			16.26	112
					16.28	110	111	124	125	104											16.28	97			16.28	123
					16.3	113	104	104	108	118											16.3	107			16.3	116
					16.32	126	97	109	113	122											16.32	127			16.32	105
					16.34	130	93	117	99	111											16.34	102			16.34	120
					16.36	114	98	118	117	109											16.36	112			16.36	125
					16.38	131	122	98	101	102											16.38	112			16.38	111
					16.4	125	99	118	102	120											16.4	114			16.4	119
					16.42	131	96	123	109	96											16.42	99			16.42	112
					16.44	124	108	123	114	117											16.44	125			16.44	115
					16.46	136	93	121	91	110											16.46	133			16.46	115
					16.48	140	125	115	116	105											16.48	130			16.48	122
					16.5	146	127	123	118	119											16.5	117			16.5	110
					16.52	124	129	115	111	116											16.52	126			16.52	111
					16.54	126	104	111	117	97											16.54	111			16.54	102
					16.56	116	99	128	121	127											16.56	130			16.56	105
					16.58	135	104	105	136	106											16.58	105			16.58	118
					16.6	126	108	106	109	121											16.6	99			16.6	101
					16.62	126	104	109	108	102											16.62	129			16.62	118
					16.64	139	135	106	129	117											16.64	130			16.64	132
					16.66	118	119	130	109	118											16.66	128			16.66	121
					16.68	132	116	109	115	111											16.68	116			16.68	139
					16.7	132	96	100	114	121											16.7	120			16.7	128
					16.72	158	116	117	105	103											16.72	121			16.72	117
					16.74	136	121	109	132	125											16.74	110			16.74	110
					16.76	127	108	109	110	122											16.76	122			16.76	107
					16.78	147	121	119	120	151											16.78	113			16.78	114
					16.8	151	108	117	131	108											16.8	135			16.8	127
					16.82	163	102	111	103	123											16.82	133			16.82	112
					16.84	174	114	135	113	130											16.84	126			16.84	113
					16.86	139	121	119	119	106											16.86	126			16.86	116
					16.88	117	120	115	122	120											16.88	122			16.88	108
					16.9	133	110	131	117	123											16.9	122			16.9	104
					16.92	142	98	118	120	113											16.92	106			16.92	120
					16.94	127	131	123	114	141											16.94	118			16.94	122
					16.96	130	129	123	119	116											16.96	139			16.96	117
					16.98	130	121	114	122	124											16.98	135			16.98	115
					17	118	116	112	125	113											17	126			17	123
					17.02	134	89	123	122	127											17.02	122			17.02	106
					17.04	145	101	123	116	129											17.04	132			17.04	136
					17.06	138	91	107	127	127											17.06	133			17.06	125
					17.08	133	120	109	129	118											17.08	124			17.08	117
					17.1	132	111	134	120	132											17.1	120			17.1	115
					17.12	131	125	115	126	136											17.12	118			17.12	136
					17.14	149	121	127	115	122											17.14	120			17.14	126
					17.16	155	116	125	115	129											17.16	121			17.16	113
					17.18	154	108	137	122	110											17.18	125			17.18	126
					17.2	131	125	116	111	116											17.2	137			17.2	124
					17.22	124	101	121	121	116											17.22	121			17.22	128
					17.24	145	119	121	126	107											17.24	125			17.24	126
					17.26	126	119	116	118	122											17.26	127			17.26	135
					17.28	122	128	115	132	122											17.28	121			17.28	124
					17.3	134	131	127	118	133											17.3	110			17.3	133
					17.32	128	109	135	125	119											17.32	138			17.32	133
					17.34	116	112	139	120	100											17.34	131			17.34	131
					17.36	131	121	132	116	117											17.36	126			17.36	118
					17.38	137	128	130	116	126											17.38	116			17.38	126
					17.4	141	131	123	126	152											17.4	128			17.4	118
					17.42	116	124	121	130	150											17.42	124			17.42	135
					17.44	147	122	119	129	122											17.44	133			17.44	122
					17.46	130	117	116	130	130											17.46	135			17.46	120
					17.48	124	114	132	118	132											17.48	135			17.48	113
					17.5	128	120	139	127	141											17.5	140			17.5	126
					17.52	142	117	124	153	133											17.52	134			17.52	120
					17.54	132	130	128	137	125											17.54	131			17.54	130
					17.56	129	122	145	144	124											17.56	145			17.56	125
					17.58	140	119	126	104	119											17.58	139			17.58	127
					17.6	132	115	141	130	135											17.6	149			17.6	131
					17.62	125	118	132	129	122											17.62	143			17.62	130
					17.64	133	116	140	117	135											17.64	151			17.64	113
					17.66	137	124	138	123	132											17.66	139			17.66	122
					17.68	133	134	130	125	136											17.68	133			17.68	132
					17.7	124	105	129	128	143											17.7	149			17.7	129
					17.72	119	121	141	142	120											17.72	135			17.72	126
					17.74	118	139	123	126	132											17.74	136			17.74	119
					17.76	116	138	139	134	135											17.76	155			17.76	126
					17.78	123	122	123	114	133											17.78	160			17.78	144
					17.8	131	144	146	144	136											17.8	132			17.8	138
					17.82	129	141	141	141	127											17.82	169			17.82	120
					17.84	122	130	135	115	123											17.84	158			17.84	159
					17.86	142	125	142	126	143											17.86	171			17.86	134
					17.88	141	140	144	127	140											17.88	156			17.88	122
					17.9	137	136	147	144	138											17.9	130			17.9	123
					17.92	121	113	128	140	136											17.92	122			17.92	143
					17.94	144	122	133	132	135											17.94	122			17.94	116
					17.96	143	133	147	117	130											17.96	155			17.96	129
					17.98	123	152	137	124	130											17.98	145			17.98	133
					18	130	121	141	104	138											18	150			18	132
					18.02	141	132	145	146	135											18.02	136			18.02	130
					18.04	130	118	131	141	145											18.04	134			18.04	143
					18.06	130	132	144	131	130											18.06	140			18.06	152
					18.08	132	141	146	154	130											18.08	153			18.08	138
					18.1	139	129	136	146	143											18.1	128			18.1	137
					18.12	138	117	146	131	145											18.12	150			18.12	129
					18.14	159	115	130	142	152											18.14	152			18.14	134
					18.16	147	137	141	130	146											18.16	141			18.16	143
					18.18	158	127	123	145	132											18.18	143			18.18	172
					18.2	136	137	131	148	139											18.2	144			18.2	134
					18.22	141	135	120	128	140											18.22	145			18.22	125
					18.24	151	132	146	132	129											18.24	130			18.24	131
					18.26	150	124	137	145	136											18.26	156			18.26	160
					18.28	162	126	149	152	142											18.28	143			18.28	128
					18.3	146	136	150	150	140											18.3	151			18.3	138
					18.32	139	159	141	147	149											18.32	133			18.32	141
					18.34	151	131	153	132	147											18.34	125			18.34	141
					18.36	168	137	139	143	151											18.36	145			18.36	156
					18.38	150	153	140	137	130											18.38	150			18.38	150
					18.4	157	144	148	145	145											18.4	158			18.4	147
					18.42	161	132	148	140	123											18.42	150			18.42	130
					18.44	165	147	147	161	136											18.44	141			18.44	139
					18.46	154	120	149	136	142											18.46	167			18.46	147
					18.48	161	145	142	134	152											18.48	144			18.48	168
					18.5	158	155	158	143	143											18.5	145			18.5	166
					18.52	171	142	154	154	138											18.52	151			18.52	175
					18.54	175	145	159	129	164											18.54	159			18.54	153
					18.56	155	140	156	131	155											18.56	164			18.56	135
					18.58	143	131	153	145	144											18.58	159			18.58	152
					18.6	143	132	157	161	151											18.6	160			18.6	143
					18.62	143	156	160	162	143											18.62	142			18.62	156
					18.64	167	157	133	175	154											18.64	156			18.64	129
					18.66	137	161	164	137	155											18.66	157			18.66	126
					18.68	160	132	144	163	134											18.68	174			18.68	141
					18.7	155	149	131	146	156											18.7	157			18.7	141
					18.72	153	142	145	152	150											18.72	137			18.72	138
					18.74	150	152	151	130	174											18.74	144			18.74	140
					18.76	158	144	150	136	148											18.76	147			18.76	156
					18.78	161	128	152	145	166											18.78	163			18.78	160
					18.8	145	132	145	155	155											18.8	160			18.8	158
					18.82	141	150	164	140	165											18.82	157			18.82	146
					18.84	145	148	150	144	154											18.84	158			18.84	153
					18.86	157	139	145	135	150											18.86	155			18.86	173
					18.88	157	139	161	155	149											18.88	158			18.88	171
					18.9	144	157	154	157	163											18.9	139			18.9	185
					18.92	168	136	156	167	150											18.92	166			18.92	156
					18.94	152	147	142	144	163											18.94	151			18.94	157
					18.96	149	146	170	161	145											18.96	167			18.96	165
					18.98	142	135	158	156	163											18.98	162			18.98	143
					19	144	135	157	161	141											19	156			19	148
					19.02	125	149	149	154	124											19.02	151			19.02	153
					19.04	157	139	165	138	139											19.04	161			19.04	161
					19.06	140	155	165	153	144											19.06	158			19.06	167
					19.08	157	150	146	141	167											19.08	174			19.08	185
					19.1	169	132	138	163	156											19.1	154			19.1	146
					19.12	163	160	149	157	174											19.12	155			19.12	145
					19.14	174	136	146	132	157											19.14	161			19.14	167
					19.16	151	145	149	167	145											19.16	157			19.16	150
					19.18	174	144	175	163	177											19.18	159			19.18	150
					19.2	160	136	167	164	151											19.2	170			19.2	166
					19.22	159	139	150	148	142											19.22	166			19.22	168
					19.24	150	171	167	153	134											19.24	150			19.24	156
					19.26	142	155	176	164	157											19.26	160			19.26	172
					19.28	158	153	174	148	166											19.28	147			19.28	162
					19.3	192	158	182	157	163											19.3	156			19.3	156
					19.32	182	152	164	145	177											19.32	164			19.32	170
					19.34	170	147	159	157	167											19.34	162			19.34	171
					19.36	153	138	144	148	159											19.36	140			19.36	173
					19.38	165	148	154	170	163											19.38	170			19.38	159
					19.4	150	163	153	155	164											19.4	171			19.4	153
					19.42	150	150	160	144	180											19.42	180			19.42	154
					19.44	171	174	154	134	148											19.44	180			19.44	174
					19.46	162	147	154	175	151											19.46	158			19.46	164
					19.48	174	163	150	168	142											19.48	160			19.48	156
					19.5	149	171	164	166	163											19.5	176			19.5	144
					19.52	170	153	171	178	156											19.52	163			19.52	162
					19.54	160	146	146	177	169											19.54	155			19.54	147
					19.56	170	145	167	160	181											19.56	178			19.56	163
					19.58	138	170	183	160	171											19.58	159			19.58	156
					19.6	164	150	189	179	165											19.6	155			19.6	160
					19.62	165	154	177	153	175											19.62	160			19.62	173
					19.64	172	142	179	147	181											19.64	173			19.64	174
					19.66	183	158	166	173	177											19.66	173			19.66	175
					19.68	156	171	174	163	164											19.68	168			19.68	155
					19.7	150	149	163	156	165											19.7	172			19.7	156
					19.72	164	166	160	168	161											19.72	169			19.72	159
					19.74	176	149	181	164	158											19.74	161			19.74	162
					19.76	175	172	151	171	172											19.76	185			19.76	179
					19.78	169	162	162	144	181											19.78	185			19.78	169
					19.8	150	157	185	157	164											19.8	180			19.8	175
					19.82	183	144	213	187	172											19.82	161			19.82	163
					19.84	183	165	184	182	181											19.84	192			19.84	177
					19.86	173	167	200	182	166											19.86	191			19.86	181
					19.88	165	158	194	179	155											19.88	175			19.88	143
					19.9	167	174	181	180	142											19.9	200			19.9	167
					19.92	188	166	166	190	157											19.92	173			19.92	179
					19.94	179	178	163	171	158											19.94	161			19.94	164
					19.96	163	152	170	167	180											19.96	176			19.96	182
					19.98	179	158	163	151	176											19.98	165			19.98	146
					20	183	170	170	171	157											20	196			20	163
					20.02	177	178	186	169	185											20.02	152			20.02	153
					20.04	152	173	190	158	176											20.04	159			20.04	172
					20.06	175	178	175	160	161											20.06	154			20.06	168
					20.08	172	159	184	168	151											20.08	171			20.08	175
					20.1	172	162	175	172	164											20.1	165			20.1	180
					20.12	169	157	199	170	167											20.12	173			20.12	160
					20.14	177	174	170	180	168											20.14	163			20.14	168
					20.16	172	167	166	161	156											20.16	182			20.16	170
					20.18	170	169	168	185	163											20.18	155			20.18	181
					20.2	201	171	151	164	176											20.2	180			20.2	188
					20.22	190	166	167	178	167											20.22	187			20.22	189
					20.24	193	161	152	179	178											20.24	176			20.24	160
					20.26	180	172	162	181	158											20.26	163			20.26	170
					20.28	151	152	176	161	165											20.28	145			20.28	180
					20.3	177	168	188	185	165											20.3	196			20.3	193
					20.32	179	171	195	176	178											20.32	175			20.32	178
					20.34	183	164	180	167	156											20.34	171			20.34	189
					20.36	180	156	179	170	134											20.36	177			20.36	186
					20.38	183	167	171	169	181											20.38	153			20.38	181
					20.4	196	165	151	181	189											20.4	176			20.4	175
					20.42	196	178	190	182	179											20.42	180			20.42	185
					20.44	157	161	174	190	178											20.44	173			20.44	172
					20.46	176	162	190	177	162											20.46	194			20.46	170
					20.48	199	182	176	179	175											20.48	172			20.48	164
					20.5	178	166	193	172	158											20.5	157			20.5	182
					20.52	186	174	176	177	171											20.52	185			20.52	168
					20.54	198	180	171	159	171											20.54	184			20.54	181
					20.56	190	166	182	187	175											20.56	202			20.56	177
					20.58	169	167	177	183	169											20.58	178			20.58	192
					20.6	187	133	178	191	187											20.6	181			20.6	170
					20.62	173	170	188	194	157											20.62	187			20.62	168
					20.64	191	169	185	185	160											20.64	202			20.64	160
					20.66	172	182	187	167	172											20.66	196			20.66	157
					20.68	176	171	176	170	175											20.68	164			20.68	153
					20.7	166	148	174	181	193											20.7	169			20.7	170
					20.72	166	165	179	198	188											20.72	166			20.72	175
					20.74	199	170	185	159	174											20.74	169			20.74	161
					20.76	190	157	181	187	171											20.76	185			20.76	170
					20.78	177	154	166	198	170											20.78	192			20.78	168
					20.8	179	160	174	170	187											20.8	181			20.8	191
					20.82	174	166	166	169	174											20.82	193			20.82	174
					20.84	177	181	178	194	177											20.84	162			20.84	176
					20.86	180	150	178	175	181											20.86	183			20.86	203
					20.88	161	160	168	172	180											20.88	182			20.88	199
					20.9	183	180	170	181	169											20.9	181			20.9	192
					20.92	196	189	177	178	175											20.92	178			20.92	173
					20.94	203	191	199	172	177											20.94	189			20.94	169
					20.96	188	171	189	173	165											20.96	179			20.96	176
					20.98	193	170	197	174	177											20.98	189			20.98	184
					21	210	166	162	162	188											21	194			21	167
					21.02	176	177	191	188	200											21.02	189			21.02	179
					21.04	194	179	173	195	190											21.04	174			21.04	206
					21.06	200	178	182	206	172											21.06	157			21.06	199
					21.08	203	180	178	182	179											21.08	165			21.08	190
					21.1	189	188	183	180	168											21.1	180			21.1	194
					21.12	190	159	190	182	189											21.12	191			21.12	206
					21.14	158	177	182	195	169											21.14	183			21.14	196
					21.16	191	168	189	188	173											21.16	193			21.16	189
					21.18	207	185	162	213	188											21.18	197			21.18	172
					21.2	180	187	175	161	201											21.2	186			21.2	181
					21.22	166	173	170	190	192											21.22	194			21.22	188
					21.24	184	179	187	183	194											21.24	197			21.24	194
					21.26	186	156	180	173	180											21.26	188			21.26	175
					21.28	204	161	171	160	178											21.28	177			21.28	189
					21.3	188	183	180	166	171											21.3	157			21.3	224
					21.32	196	186	177	175	178											21.32	188			21.32	205
					21.34	182	173	181	175	190											21.34	179			21.34	194
					21.36	193	170	194	192	176											21.36	169			21.36	171
					21.38	185	176	198	175	171											21.38	170			21.38	192
					21.4	181	205	174	180	178											21.4	203			21.4	173
					21.42	221	177	181	178	200											21.42	179			21.42	200
					21.44	202	162	168	202	182											21.44	177			21.44	182
					21.46	211	162	197	177	177											21.46	177			21.46	198
					21.48	201	170	200	195	176											21.48	193			21.48	180
					21.5	196	201	195	175	186											21.5	191			21.5	174
					21.52	195	192	166	189	183											21.52	199			21.52	207
					21.54	193	174	175	170	169											21.54	186			21.54	202
					21.56	185	170	185	173	181											21.56	162			21.56	175
					21.58	198	180	191	183	170											21.58	160			21.58	192
					21.6	217	185	190	192	180											21.6	212			21.6	198
					21.62	229	185	178	197	163											21.62	186			21.62	179
					21.64	228	180	178	196	177											21.64	190			21.64	180
					21.66	229	186	197	205	203											21.66	191			21.66	205
					21.68	253	187	171	189	193											21.68	188			21.68	219
					21.7	249	181	176	203	191											21.7	193			21.7	196
					21.72	225	180	207	174	182											21.72	192			21.72	184
					21.74	220	178	183	172	164											21.74	176			21.74	190
					21.76	205	188	207	191	170											21.76	177			21.76	199
					21.78	201	195	184	186	178											21.78	197			21.78	186
					21.8	220	200	172	168	173											21.8	198			21.8	189
					21.82	197	202	188	191	181											21.82	219			21.82	196
					21.84	198	184	194	193	181											21.84	190			21.84	182
					21.86	191	182	195	183	180											21.86	196			21.86	218
					21.88	213	195	185	185	183											21.88	189			21.88	210
					21.9	186	180	167	177	192											21.9	189			21.9	248
					21.92	191	168	201	172	203											21.92	180			21.92	278
					21.94	189	163	183	177	184											21.94	206			21.94	307
					21.96	210	172	215	193	177											21.96	181			21.96	378
					21.98	179	181	221	181	162											21.98	192			21.98	379
					22	187	200	212	200	149											22	163			22	355
					22.02	188	209	178	185	167											22.02	183			22.02	327
					22.04	162	186	195	202	171											22.04	168			22.04	312
					22.06	222	192	190	187	174											22.06	173			22.06	259
					22.08	181	182	187	189	192											22.08	174			22.08	227
					22.1	192	165	200	177	201											22.1	166			22.1	213
					22.12	197	187	187	185	196											22.12	194			22.12	183
					22.14	204	164	174	188	186											22.14	192			22.14	181
					22.16	203	188	189	188	174											22.16	177			22.16	191
					22.18	176	184	168	193	178											22.18	181			22.18	192
					22.2	190	172	197	191	184											22.2	189			22.2	197
					22.22	182	185	217	199	177											22.22	221			22.22	192
					22.24	201	162	191	189	179											22.24	185			22.24	201
					22.26	213	185	187	173	169											22.26	206			22.26	184
					22.28	194	164	190	192	198											22.28	217			22.28	202
					22.3	195	146	206	194	184											22.3	193			22.3	211
					22.32	189	164	181	192	184											22.32	198			22.32	166
					22.34	188	192	191	202	176											22.34	163			22.34	182
					22.36	205	191	186	187	157											22.36	190			22.36	200
					22.38	201	181	193	169	171											22.38	180			22.38	204
					22.4	215	180	191	194	181											22.4	208			22.4	217
					22.42	199	170	193	192	180											22.42	202			22.42	226
					22.44	188	176	199	169	185											22.44	190			22.44	225
					22.46	177	192	214	192	187											22.46	185			22.46	202
					22.48	201	180	189	181	178											22.48	168			22.48	222
					22.5	205	194	189	187	183											22.5	184			22.5	191
					22.52	185	224	175	188	198											22.52	176			22.52	203
					22.54	206	189	181	208	184											22.54	189			22.54	195
					22.56	183	180	223	193	198											22.56	190			22.56	209
					22.58	194	182	200	199	192											22.58	184			22.58	211
					22.6	196	178	200	183	196											22.6	187			22.6	200
					22.62	196	175	220	193	166											22.62	177			22.62	231
					22.64	203	185	190	181	182											22.64	204			22.64	234
					22.66	204	195	186	196	183											22.66	196			22.66	203
					22.68	187	186	203	184	161											22.68	183			22.68	230
					22.7	202	179	221	187	192											22.7	185			22.7	244
					22.72	200	194	203	193	184											22.72	182			22.72	270
					22.74	199	187	225	198	206											22.74	195			22.74	282
					22.76	205	180	203	192	212											22.76	185			22.76	314
					22.78	182	186	225	193	202											22.78	186			22.78	329
					22.8	200	175	215	195	231											22.8	194			22.8	324
					22.82	194	180	226	203	251											22.82	211			22.82	294
					22.84	188	193	246	206	233											22.84	220			22.84	266
					22.86	188	194	217	193	239											22.86	241			22.86	259
					22.88	207	190	191	201	211											22.88	228			22.88	222
					22.9	197	202	201	227	217											22.9	205			22.9	224
					22.92	209	205	191	221	205											22.92	234			22.92	230
					22.94	219	215	200	224	195											22.94	243			22.94	194
					22.96	207	201	184	215	182											22.96	217			22.96	217
					22.98	234	197	193	198	164											22.98	183			22.98	243
					23	224	185	196	182	188											23	184			23	239
					23.02	256	173	195	173	198											23.02	204			23.02	272
					23.04	257	197	182	187	180											23.04	197			23.04	321
					23.06	252	187	182	204	165											23.06	181			23.06	441
					23.08	248	226	187	200	182											23.08	166			23.08	788
					23.1	256	210	175	177	192											23.1	179			23.1	1535
					23.12	244	186	186	185	191											23.12	191			23.12	2430
					23.14	258	202	196	177	180											23.14	198			23.14	3758
					23.16	235	166	193	193	190											23.16	198			23.16	3599
					23.18	214	182	198	186	211											23.18	200			23.18	2463
					23.2	214	186	198	189	173											23.2	192			23.2	2255
					23.22	229	209	187	197	191											23.22	162			23.22	1704
					23.24	197	195	209	187	175											23.24	185			23.24	816
					23.26	193	190	195	195	212											23.26	215			23.26	406
					23.28	193	193	189	175	194											23.28	194			23.28	278
					23.3	192	193	203	200	188											23.3	218			23.3	240
					23.32	197	185	218	184	205											23.32	185			23.32	233
					23.34	194	166	203	204	169											23.34	145			23.34	213
					23.36	225	202	204	199	167											23.36	186			23.36	207
					23.38	186	179	172	199	188											23.38	200			23.38	188
					23.4	222	192	174	169	190											23.4	186			23.4	199
					23.42	179	205	192	202	201											23.42	185			23.42	220
					23.44	177	202	213	194	192											23.44	197			23.44	210
					23.46	184	171	188	180	184											23.46	180			23.46	227
					23.48	188	182	213	205	167											23.48	192			23.48	209
					23.5	197	176	217	196	182											23.5	201			23.5	210
					23.52	201	178	210	200	202											23.52	198			23.52	186
					23.54	185	185	244	219	196											23.54	193			23.54	208
					23.56	188	184	240	201	201											23.56	194			23.56	202
					23.58	183	191	209	202	243											23.58	205			23.58	193
					23.6	196	179	223	204	261											23.6	209			23.6	207
					23.62	202	195	229	193	260											23.62	236			23.62	207
					23.64	199	221	243	212	274											23.64	242			23.64	198
					23.66	186	221	212	233	255											23.66	226			23.66	187
					23.68	200	199	220	253	261											23.68	252			23.68	205
					23.7	174	218	203	252	238											23.7	259			23.7	209
					23.72	203	204	196	253	207											23.72	248			23.72	212
					23.74	176	182	200	233	191											23.74	239			23.74	172
					23.76	196	189	207	229	177											23.76	230			23.76	171
					23.78	186	195	197	213	192											23.78	230			23.78	199
					23.8	195	201	190	189	200											23.8	205			23.8	183
					23.82	201	199	188	200	200											23.82	201			23.82	190
					23.84	201	200	179	202	178											23.84	191			23.84	189
					23.86	184	197	158	209	173											23.86	193			23.86	177
					23.88	191	199	174	219	174											23.88	193			23.88	190
					23.9	194	187	183	193	198											23.9	208			23.9	193
					23.92	203	227	193	189	191											23.92	173			23.92	185
					23.94	177	201	186	200	188											23.94	206			23.94	178
					23.96	190	182	181	171	199											23.96	181			23.96	179
					23.98	194	206	211	188	210											23.98	190			23.98	180
					24	158	207	192	186	190											24	201			24	168
					24.02	195	184	181	181	189											24.02	200			24.02	177
					24.04	192	174	197	194	164											24.04	201			24.04	180
					24.06	178	176	212	180	198											24.06	173			24.06	191
					24.08	176	183	202	186	189											24.08	195			24.08	200
					24.1	220	209	193	189	184											24.1	174			24.1	182
					24.12	191	179	195	196	186											24.12	187			24.12	194
					24.14	192	173	174	200	165											24.14	183			24.14	162
					24.16	193	168	189	207	175											24.16	201			24.16	198
					24.18	164	182	189	200	184											24.18	194			24.18	181
					24.2	191	178	187	191	191											24.2	182			24.2	172
					24.22	172	187	183	181	203											24.22	179			24.22	186
					24.24	172	169	170	177	177											24.24	186			24.24	188
					24.26	190	165	176	186	182											24.26	179			24.26	178
					24.28	195	182	186	190	181											24.28	199			24.28	202
					24.3	187	185	197	167	168											24.3	174			24.3	184
					24.32	189	185	165	179	167											24.32	184			24.32	184
					24.34	209	183	217	183	172											24.34	164			24.34	186
					24.36	164	195	202	199	192											24.36	193			24.36	183
					24.38	186	176	193	193	178											24.38	201			24.38	175
					24.4	216	192	198	160	184											24.4	183			24.4	186
					24.42	211	192	189	203	174											24.42	163			24.42	168
					24.44	190	188	194	183	196											24.44	185			24.44	173
					24.46	202	172	194	191	163											24.46	165			24.46	184
					24.48	176	186	180	194	189											24.48	194			24.48	163
					24.5	203	175	193	184	171											24.5	193			24.5	204
					24.52	192	162	190	183	197											24.52	194			24.52	174
					24.54	170	198	181	196	190											24.54	187			24.54	187
					24.56	190	195	200	174	187											24.56	202			24.56	174
					24.58	160	193	177	181	178											24.58	179			24.58	213
					24.6	194	184	186	197	163											24.6	160			24.6	204
					24.62	205	186	180	194	164											24.62	192			24.62	199
					24.64	196	195	195	189	167											24.64	197			24.64	175
					24.66	203	188	189	167	178											24.66	185			24.66	188
					24.68	168	204	207	147	178											24.68	187			24.68	196
					24.7	197	180	199	174	165											24.7	162			24.7	184
					24.72	179	192	177	171	174											24.72	164			24.72	201
					24.74	195	176	172	183	179											24.74	174			24.74	180
					24.76	187	197	195	182	191											24.76	175			24.76	173
					24.78	182	177	176	164	163											24.78	166			24.78	188
					24.8	180	180	213	162	163											24.8	184			24.8	194
					24.82	197	172	200	166	185											24.82	167			24.82	168
					24.84	203	183	192	186	169											24.84	170			24.84	174
					24.86	184	172	183	194	170											24.86	187			24.86	177
					24.88	183	175	151	158	165											24.88	164			24.88	180
					24.9	173	192	190	168	164											24.9	166			24.9	168
					24.92	174	184	168	168	181											24.92	177			24.92	198
					24.94	178	201	182	196	174											24.94	187			24.94	205
					24.96	167	196	171	196	177											24.96	166			24.96	245
					24.98	184	187	197	179	165											24.98	166			24.98	307
					25	198	177	209	194	167											25	167			25	380
					25.02	189	191	201	181	179											25.02	187			25.02	390
					25.04	171	191	180	179	177											25.04	175			25.04	407
					25.06	190	192	177	178	173											25.06	163			25.06	327
					25.08	170	189	191	192	178											25.08	193			25.08	315
					25.1	184	184	181	181	180											25.1	212			25.1	310
					25.12	181	185	201	176	191											25.12	161			25.12	222
					25.14	173	191	204	174	178											25.14	179			25.14	181
					25.16	202	188	191	163	178											25.16	192			25.16	188
					25.18	179	212	180	185	186											25.18	184			25.18	173
					25.2	178	194	179	204	183											25.2	181			25.2	170
					25.22	189	199	199	195	170											25.22	186			25.22	179
					25.24	175	175	169	154	148											25.24	165			25.24	173
					25.26	164	185	182	173	169											25.26	191			25.26	173
					25.28	191	162	204	192	175											25.28	177			25.28	194
					25.3	189	193	184	175	182											25.3	192			25.3	178
					25.32	187	205	155	192	177											25.32	166			25.32	179
					25.34	206	175	182	184	176											25.34	163			25.34	193
					25.36	151	201	168	163	155											25.36	176			25.36	171
					25.38	189	192	214	189	182											25.38	168			25.38	197
					25.4	212	190	195	182	180											25.4	198			25.4	177
					25.42	205	207	188	161	181											25.42	178			25.42	173
					25.44	178	199	191	169	178											25.44	183			25.44	183
					25.46	201	182	184	173	190											25.46	191			25.46	156
					25.48	199	188	180	180	165											25.48	160			25.48	171
					25.5	174	191	187	181	164											25.5	175			25.5	167
					25.52	192	191	191	179	192											25.52	180			25.52	174
					25.54	198	209	188	178	179											25.54	177			25.54	163
					25.56	187	205	181	169	178											25.56	169			25.56	148
					25.58	185	188	184	154	200											25.58	173			25.58	172
					25.6	190	191	193	175	170											25.6	188			25.6	165
					25.62	194	193	195	155	169											25.62	190			25.62	158
					25.64	195	188	190	179	186											25.64	176			25.64	169
					25.66	181	196	195	183	184											25.66	183			25.66	158
					25.68	198	174	219	167	155											25.68	174			25.68	183
					25.7	184	192	225	172	170											25.7	163			25.7	170
					25.72	188	202	198	154	185											25.72	189			25.72	164
					25.74	181	199	191	182	163											25.74	166			25.74	183
					25.76	166	203	190	163	164											25.76	196			25.76	171
					25.78	204	217	220	164	175											25.78	171			25.78	179
					25.8	197	228	210	186	179											25.8	184			25.8	184
					25.82	190	232	220	176	174											25.82	197			25.82	194
					25.84	188	234	213	170	167											25.84	194			25.84	206
					25.86	192	195	239	189	187											25.86	186			25.86	240
					25.88	183	239	255	178	184											25.88	177			25.88	307
					25.9	164	229	230	189	213											25.9	203			25.9	319
					25.92	174	228	206	189	216											25.92	216			25.92	331
					25.94	191	215	251	195	214											25.94	211			25.94	292
					25.96	194	174	236	203	235											25.96	216			25.96	260
					25.98	176	199	233	215	261											25.98	252			25.98	241
					26	168	207	269	210	302											26	245			26	200
					26.02	178	190	261	234	325											26.02	293			26.02	204
					26.04	192	186	237	248	379											26.04	271			26.04	186
					26.06	188	211	240	282	407											26.06	301			26.06	182
					26.08	189	207	221	277	381											26.08	335			26.08	156
					26.1	163	217	223	303	352											26.1	337			26.1	169
					26.12	167	199	199	315	340											26.12	350			26.12	187
					26.14	192	186	219	330	294											26.14	372			26.14	176
					26.16	180	200	221	329	248											26.16	338			26.16	170
					26.18	159	193	204	336	236											26.18	316			26.18	165
					26.2	177	187	198	289	233											26.2	288			26.2	158
					26.22	187	196	179	261	194											26.22	276			26.22	161
					26.24	170	190	178	218	196											26.24	281			26.24	166
					26.26	174	201	193	222	172											26.26	245			26.26	175
					26.28	185	194	180	199	200											26.28	219			26.28	158
					26.3	201	189	182	198	165											26.3	211			26.3	170
					26.32	199	174	194	187	167											26.32	195			26.32	153
					26.34	180	171	171	167	167											26.34	222			26.34	153
					26.36	191	171	195	173	160											26.36	178			26.36	190
					26.38	222	172	180	178	178											26.38	160			26.38	194
					26.4	200	189	187	152	167											26.4	164			26.4	220
					26.42	174	196	174	167	178											26.42	156			26.42	202
					26.44	176	167	160	149	156											26.44	163			26.44	182
					26.46	191	185	165	178	159											26.46	176			26.46	179
					26.48	183	180	192	152	187											26.48	178			26.48	178
					26.5	183	187	173	159	179											26.5	171			26.5	176
					26.52	197	183	173	170	153											26.52	158			26.52	162
					26.54	199	176	163	165	165											26.54	184			26.54	144
					26.56	186	187	176	158	188											26.56	159			26.56	161
					26.58	187	199	164	157	171											26.58	164			26.58	169
					26.6	174	183	177	174	173											26.6	176			26.6	167
					26.62	188	180	188	184	180											26.62	160			26.62	179
					26.64	176	165	209	165	163											26.64	166			26.64	197
					26.66	169	179	182	181	176											26.66	189			26.66	199
					26.68	198	173	193	176	167											26.68	174			26.68	166
					26.7	180	169	163	183	156											26.7	153			26.7	181
					26.72	189	182	169	174	151											26.72	173			26.72	206
					26.74	165	196	183	159	174											26.74	168			26.74	242
					26.76	173	186	175	155	198											26.76	161			26.76	278
					26.78	183	167	182	183	163											26.78	168			26.78	369
					26.8	182	181	170	180	142											26.8	171			26.8	468
					26.82	180	180	163	185	173											26.82	163			26.82	395
					26.84	175	160	179	163	158											26.84	144			26.84	308
					26.86	189	185	181	155	146											26.86	174			26.86	311
					26.88	200	180	189	171	164											26.88	168			26.88	303
					26.9	189	181	199	170	154											26.9	154			26.9	210
					26.92	186	167	180	184	156											26.92	160			26.92	200
					26.94	189	164	197	164	172											26.94	159			26.94	173
					26.96	199	178	169	174	153											26.96	164			26.96	181
					26.98	195	182	180	177	156											26.98	175			26.98	186
					27	180	174	189	165	147											27	152			27	163
					27.02	205	179	157	156	148											27.02	149			27.02	158
					27.04	163	163	175	163	167											27.04	140			27.04	184
					27.06	175	191	178	162	154											27.06	164			27.06	163
					27.08	188	169	189	151	154											27.08	168			27.08	160
					27.1	195	188	184	170	188											27.1	160			27.1	149
					27.12	182	190	181	172	160											27.12	172			27.12	169
					27.14	196	211	184	162	170											27.14	158			27.14	160
					27.16	188	178	189	167	170											27.16	160			27.16	141
					27.18	177	174	184	174	144											27.18	159			27.18	149
					27.2	172	189	182	163	156											27.2	148			27.2	173
					27.22	200	190	184	162	170											27.22	172			27.22	177
					27.24	210	191	190	170	160											27.24	182			27.24	158
					27.26	189	190	199	172	166											27.26	173			27.26	162
					27.28	202	185	204	163	160											27.28	170			27.28	149
					27.3	196	186	196	161	160											27.3	186			27.3	149
					27.32	192	194	209	163	169											27.32	179			27.32	146
					27.34	198	201	210	186	176											27.34	194			27.34	166
					27.36	198	197	216	149	164											27.36	162			27.36	172
					27.38	206	191	213	179	176											27.38	173			27.38	181
					27.4	203	214	209	183	179											27.4	160			27.4	177
					27.42	182	212	215	143	200											27.42	168			27.42	165
					27.44	193	206	224	164	159											27.44	187			27.44	146
					27.46	210	199	221	178	208											27.46	167			27.46	155
					27.48	202	234	235	167	224											27.48	206			27.48	157
					27.5	210	224	250	203	228											27.5	196			27.5	164
					27.52	239	219	228	188	231											27.52	208			27.52	150
					27.54	250	244	221	201	281											27.54	200			27.54	167
					27.56	245	250	231	226	320											27.56	255			27.56	166
					27.58	273	250	210	208	387											27.58	279			27.58	167
					27.6	326	244	219	245	429											27.6	284			27.6	148
					27.62	366	225	218	279	432											27.62	283			27.62	162
					27.64	390	219	194	300	456											27.64	335			27.64	174
					27.66	450	215	216	340	414											27.66	360			27.66	164
					27.68	471	207	220	373	357											27.68	401			27.68	170
					27.7	459	205	233	360	308											27.7	385			27.7	227
					27.72	419	195	198	342	260											27.72	389			27.72	234
					27.74	414	201	204	340	218											27.74	358			27.74	275
					27.76	333	199	222	317	204											27.76	346			27.76	389
					27.78	310	185	202	289	168											27.78	298			27.78	600
					27.8	264	211	185	259	175											27.8	258			27.8	875
					27.82	240	197	202	216	153											27.82	233			27.82	938
					27.84	225	195	178	211	164											27.84	222			27.84	781
					27.86	196	175	176	189	161											27.86	191			27.86	588
					27.88	177	196	165	162	161											27.88	184			27.88	600
					27.9	170	176	166	157	130											27.9	182			27.9	494
					27.92	168	159	152	171	164											27.92	184			27.92	322
					27.94	176	181	168	175	165											27.94	168			27.94	228
					27.96	176	183	173	160	166											27.96	154			27.96	166
					27.98	196	196	168	145	159											27.98	173			27.98	140
					28	176	199	158	147	160											28	167			28	159
					28.02	180	161	157	147	165											28.02	167			28.02	138
					28.04	160	178	159	139	163											28.04	163			28.04	143
					28.06	155	192	174	161	143											28.06	167			28.06	157
					28.08	172	176	163	150	145											28.08	179			28.08	144
					28.1	175	174	151	161	140											28.1	166			28.1	147
					28.12	167	163	166	154	161											28.12	161			28.12	153
					28.14	171	174	164	140	145											28.14	149			28.14	136
					28.16	180	156	155	151	131											28.16	158			28.16	150
					28.18	179	177	143	159	142											28.18	168			28.18	160
					28.2	186	188	170	174	162											28.2	159			28.2	151
					28.22	177	183	158	152	157											28.22	160			28.22	140
					28.24	197	172	186	151	143											28.24	165			28.24	132
					28.26	183	182	148	160	131											28.26	154			28.26	145
					28.28	180	165	182	151	163											28.28	144			28.28	159
					28.3	174	159	150	143	168											28.3	169			28.3	153
					28.32	182	180	166	162	156											28.32	163			28.32	165
					28.34	182	173	186	152	154											28.34	143			28.34	152
					28.36	176	153	145	141	154											28.36	176			28.36	126
					28.38	162	181	152	138	138											28.38	144			28.38	141
					28.4	178	174	162	157	144											28.4	148			28.4	141
					28.42	194	167	172	160	150											28.42	154			28.42	131
					28.44	176	152	175	145	156											28.44	134			28.44	131
					28.46	164	174	163	147	144											28.46	145			28.46	137
					28.48	155	182	175	160	155											28.48	142			28.48	141
					28.5	166	173	146	158	142											28.5	155			28.5	151
					28.52	170	170	161	147	163											28.52	149			28.52	151
					28.54	163	175	172	146	140											28.54	162			28.54	137
					28.56	199	181	163	150	153											28.56	135			28.56	142
					28.58	178	203	168	150	156											28.58	135			28.58	145
					28.6	181	185	142	141	155											28.6	149			28.6	149
					28.62	188	204	155	139	167											28.62	139			28.62	135
					28.64	170	207	155	134	172											28.64	167			28.64	173
					28.66	179	204	151	158	169											28.66	141			28.66	188
					28.68	168	181	153	132	146											28.68	161			28.68	192
					28.7	165	187	137	133	160											28.7	155			28.7	252
					28.72	177	182	156	139	140											28.72	177			28.72	342
					28.74	182	164	156	136	177											28.74	147			28.74	420
					28.76	193	167	170	137	141											28.76	151			28.76	416
					28.78	176	176	168	157	140											28.78	170			28.78	356
					28.8	181	191	159	143	169											28.8	144			28.8	313
					28.82	173	170	146	174	146											28.82	160			28.82	305
					28.84	174	196	135	148	128											28.84	129			28.84	256
					28.86	191	192	180	139	138											28.86	152			28.86	207
					28.88	203	192	158	144	143											28.88	146			28.88	183
					28.9	201	180	153	152	142											28.9	163			28.9	156
					28.92	194	190	148	130	157											28.92	147			28.92	172
					28.94	189	174	154	154	167											28.94	164			28.94	154
					28.96	202	185	161	165	148											28.96	147			28.96	191
					28.98	190	164	156	161	139											28.98	146			28.98	229
					29	204	191	167	155	142											29	167			29	270
					29.02	178	175	152	160	123											29.02	167			29.02	355
					29.04	185	185	168	143	146											29.04	146			29.04	357
					29.06	193	169	173	155	166											29.06	136			29.06	248
					29.08	189	179	177	147	144											29.08	176			29.08	242
					29.1	181	188	169	165	141											29.1	155			29.1	224
					29.12	175	188	164	143	147											29.12	140			29.12	214
					29.14	149	179	168	154	152											29.14	151			29.14	154
					29.16	185	189	152	160	162											29.16	166			29.16	154
					29.18	192	191	172	155	143											29.18	136			29.18	145
					29.2	191	185	170	155	153											29.2	161			29.2	139
					29.22	202	201	156	160	154											29.22	155			29.22	168
					29.24	158	168	156	147	152											29.24	141			29.24	165
					29.26	179	208	168	130	132											29.26	160			29.26	159
					29.28	181	214	166	142	143											29.28	148			29.28	156
					29.3	203	209	186	154	167											29.3	162			29.3	155
					29.32	191	217	173	134	144											29.32	164			29.32	147
					29.34	174	178	168	152	157											29.34	158			29.34	142
					29.36	160	200	178	164	140											29.36	145			29.36	144
					29.38	173	206	173	149	162											29.38	152			29.38	139
					29.4	187	191	188	148	162											29.4	149			29.4	145
					29.42	211	201	184	162	156											29.42	154			29.42	120
					29.44	202	204	194	157	145											29.44	158			29.44	131
					29.46	200	213	204	163	141											29.46	156			29.46	117
					29.48	180	199	197	140	155											29.48	168			29.48	124
					29.5	189	198	201	137	162											29.5	145			29.5	125
					29.52	188	207	218	158	160											29.52	132			29.52	126
					29.54	205	218	230	154	154											29.54	153			29.54	125
					29.56	211	201	240	146	165											29.56	164			29.56	133
					29.58	189	211	241	143	145											29.58	167			29.58	120
					29.6	198	214	235	143	161											29.6	158			29.6	126
					29.62	185	215	237	139	141											29.62	142			29.62	132
					29.64	200	206	234	145	172											29.64	155			29.64	144
					29.66	185	220	260	164	166											29.66	163			29.66	122
					29.68	210	218	261	146	160											29.68	190			29.68	130
					29.7	192	250	291	153	177											29.7	185			29.7	146
					29.72	198	221	315	167	158											29.72	168			29.72	133
					29.74	202	221	328	154	180											29.74	183			29.74	158
					29.76	168	239	340	178	178											29.76	184			29.76	143
					29.78	201	241	352	160	193											29.78	197			29.78	162
					29.8	192	243	371	169	154											29.8	203			29.8	136
					29.82	205	251	385	181	184											29.82	187			29.82	135
					29.84	199	254	375	174	194											29.84	187			29.84	137
					29.86	183	255	414	187	186											29.86	207			29.86	126
					29.88	208	278	482	201	211											29.88	243			29.88	132
					29.9	225	273	488	193	209											29.9	215			29.9	130
					29.92	210	252	503	196	253											29.92	234			29.92	144
					29.94	208	297	509	234	276											29.94	246			29.94	137
					29.96	207	273	506	255	369											29.96	284			29.96	139
					29.98	227	268	556	249	459											29.98	368			29.98	135
					30	227	257	624	270	625											30	384			30	122
					30.02	249	285	630	316	790											30.02	440			30.02	128
					30.04	251	277	650	382	1013											30.04	520			30.04	120
					30.06	247	286	647	425	1314											30.06	591			30.06	131
					30.08	261	294	587	572	1685											30.08	709			30.08	121
					30.1	276	294	577	629	2081											30.1	889			30.1	118
					30.12	305	288	579	755	2338											30.12	990			30.12	135
					30.14	330	313	540	891	2351											30.14	1111			30.14	109
					30.16	324	323	492	1055	2088											30.16	1285			30.16	114
					30.18	298	311	419	1173	1681											30.18	1366			30.18	122
					30.2	336	302	388	1238	1349											30.2	1443			30.2	133
					30.22	365	277	355	1252	1083											30.22	1459			30.22	114
					30.24	347	305	321	1171	822											30.24	1366			30.24	120
					30.26	333	266	278	1089	521											30.26	1141			30.26	145
					30.28	339	292	266	897	338											30.28	993			30.28	131
					30.3	322	297	260	713	255											30.3	791			30.3	130
					30.32	367	252	227	609	216											30.32	667			30.32	105
					30.34	419	249	200	477	231											30.34	537			30.34	113
					30.36	385	233	201	318	204											30.36	408			30.36	122
					30.38	392	225	213	278	176											30.38	310			30.38	121
					30.4	356	220	189	258	187											30.4	308			30.4	114
					30.42	370	213	183	225	178											30.42	285			30.42	116
					30.44	352	185	171	215	185											30.44	250			30.44	126
					30.46	320	209	160	195	180											30.46	246			30.46	126
					30.48	291	191	154	183	162											30.48	245			30.48	136
					30.5	301	220	167	206	159											30.5	216			30.5	136
					30.52	258	191	170	178	141											30.52	201			30.52	126
					30.54	261	200	166	166	153											30.54	204			30.54	124
					30.56	254	174	168	163	168											30.56	220			30.56	117
					30.58	253	193	157	157	156											30.58	190			30.58	120
					30.6	231	173	151	159	158											30.6	186			30.6	125
					30.62	262	190	150	155	151											30.62	190			30.62	122
					30.64	264	172	163	164	149											30.64	170			30.64	115
					30.66	260	159	145	144	139											30.66	171			30.66	122
					30.68	237	144	159	164	164											30.68	154			30.68	139
					30.7	241	164	137	145	145											30.7	132			30.7	142
					30.72	234	180	145	168	160											30.72	147			30.72	130
					30.74	232	164	148	131	120											30.74	159			30.74	137
					30.76	210	177	179	150	132											30.76	162			30.76	141
					30.78	235	142	150	167	128											30.78	156			30.78	93
					30.8	217	164	170	143	139											30.8	161			30.8	106
					30.82	210	159	143	133	132											30.82	154			30.82	122
					30.84	219	145	136	130	135											30.84	152			30.84	104
					30.86	227	155	154	145	135											30.86	153			30.86	96
					30.88	213	157	151	159	134											30.88	169			30.88	88
					30.9	220	168	166	144	150											30.9	156			30.9	113
					30.92	204	145	185	135	152											30.92	151			30.92	116
					30.94	223	135	143	141	149											30.94	157			30.94	126
					30.96	246	157	155	141	125											30.96	165			30.96	124
					30.98	236	131	154	150	149											30.98	166			30.98	120
					31	226	171	144	148	158											31	149			31	138
					31.02	210	148	149	160	144											31.02	157			31.02	124
					31.04	226	163	153	135	166											31.04	144			31.04	115
					31.06	239	162	149	150	154											31.06	174			31.06	115
					31.08	275	148	163	140	158											31.08	171			31.08	106
					31.1	253	172	150	155	140											31.1	155			31.1	122
					31.12	268	189	146	150	146											31.12	177			31.12	124
					31.14	305	146	134	145	146											31.14	152			31.14	134
					31.16	352	147	148	155	152											31.16	162			31.16	149
					31.18	332	166	149	155	164											31.18	163			31.18	111
					31.2	391	169	167	131	148											31.2	158			31.2	122
					31.22	412	144	160	145	157											31.22	161			31.22	109
					31.24	334	166	144	137	135											31.24	159			31.24	97
					31.26	317	174	152	138	134											31.26	141			31.26	130
					31.28	354	165	167	135	147											31.28	146			31.28	108
					31.3	308	161	150	135	138											31.3	138			31.3	100
					31.32	309	149	142	145	134											31.32	130			31.32	120
					31.34	265	154	162	142	147											31.34	137			31.34	123
					31.36	245	174	158	137	150											31.36	154			31.36	127
					31.38	243	152	153	143	133											31.38	131			31.38	135
					31.4	214	162	165	140	145											31.4	146			31.4	149
					31.42	204	165	179	137	134											31.42	148			31.42	204
					31.44	204	153	163	115	132											31.44	158			31.44	316
					31.46	198	152	175	117	142											31.46	147			31.46	466
					31.48	196	155	151	118	117											31.48	136			31.48	455
					31.5	181	171	160	127	130											31.5	143			31.5	380
					31.52	200	172	137	131	134											31.52	159			31.52	292
					31.54	217	163	142	147	143											31.54	157			31.54	294
					31.56	201	140	150	141	146											31.56	149			31.56	287
					31.58	193	169	132	131	146											31.58	156			31.58	213
					31.6	189	165	160	127	139											31.6	142			31.6	156
					31.62	188	171	156	119	145											31.62	134			31.62	132
					31.64	184	163	142	153	139											31.64	180			31.64	104
					31.66	215	165	147	141	137											31.66	159			31.66	121
					31.68	192	160	154	131	136											31.68	158			31.68	116
					31.7	211	173	151	160	148											31.7	148			31.7	109
					31.72	194	145	138	143	152											31.72	156			31.72	116
					31.74	199	153	125	126	150											31.74	130			31.74	109
					31.76	199	155	118	120	153											31.76	143			31.76	105
					31.78	196	151	125	131	127											31.78	135			31.78	108
					31.8	202	129	140	138	124											31.8	144			31.8	121
					31.82	206	154	133	144	127											31.82	131			31.82	103
					31.84	231	167	134	146	123											31.84	151			31.84	102
					31.86	225	155	146	158	147											31.86	134			31.86	104
					31.88	211	162	122	145	146											31.88	132			31.88	101
					31.9	219	158	132	144	145											31.9	134			31.9	104
					31.92	241	155	135	143	146											31.92	164			31.92	94
					31.94	236	157	135	133	128											31.94	143			31.94	87
					31.96	226	143	125	129	131											31.96	139			31.96	89
					31.98	221	146	160	146	133											31.98	127			31.98	107
					32	218	143	124	151	124											32	150			32	104
					32.02	239	153	124	153	130											32.02	145			32.02	95
					32.04	229	152	143	122	124											32.04	129			32.04	108
					32.06	239	138	123	128	110											32.06	135			32.06	85
					32.08	254	139	145	129	113											32.08	133			32.08	123
					32.1	220	146	142	125	113											32.1	150			32.1	107
					32.12	230	141	126	126	132											32.12	147			32.12	113
					32.14	241	132	158	116	114											32.14	133			32.14	103
					32.16	244	149	139	113	125											32.16	117			32.16	116
					32.18	240	149	141	107	110											32.18	144			32.18	102
					32.2	237	146	122	127	119											32.2	124			32.2	105
					32.22	247	137	130	125	134											32.22	119			32.22	112
					32.24	208	128	132	136	133											32.24	139			32.24	100
					32.26	227	148	135	108	114											32.26	136			32.26	97
					32.28	221	136	114	125	132											32.28	138			32.28	96
					32.3	226	137	124	125	140											32.3	148			32.3	107
					32.32	222	157	125	119	145											32.32	123			32.32	107
					32.34	221	139	145	123	132											32.34	140			32.34	100
					32.36	257	136	138	123	149											32.36	133			32.36	99
					32.38	252	139	113	127	143											32.38	140			32.38	101
					32.4	256	131	126	118	138											32.4	129			32.4	111
					32.42	240	146	141	113	119											32.42	127			32.42	107
					32.44	260	142	101	129	130											32.44	111			32.44	107
					32.46	286	147	151	111	150											32.46	149			32.46	103
					32.48	302	151	162	121	156											32.48	123			32.48	117
					32.5	297	152	132	119	146											32.5	138			32.5	116
					32.52	263	151	141	130	136											32.52	122			32.52	101
					32.54	283	135	133	133	146											32.54	124			32.54	117
					32.56	252	165	127	130	139											32.56	104			32.56	88
					32.58	252	133	149	131	124											32.58	123			32.58	95
					32.6	225	143	147	133	146											32.6	122			32.6	106
					32.62	222	153	135	122	130											32.62	145			32.62	89
					32.64	206	154	140	119	115											32.64	133			32.64	111
					32.66	186	149	135	116	114											32.66	129			32.66	108
					32.68	185	161	128	122	119											32.68	136			32.68	120
					32.7	172	162	137	126	125											32.7	114			32.7	104
					32.72	174	167	167	116	125											32.72	131			32.72	83
					32.74	186	155	149	129	122											32.74	145			32.74	89
					32.76	181	180	162	115	145											32.76	145			32.76	89
					32.78	166	172	158	140	142											32.78	129			32.78	88
					32.8	179	167	186	116	132											32.8	125			32.8	94
					32.82	194	195	181	116	136											32.82	139			32.82	104
					32.84	166	174	213	151	150											32.84	138			32.84	87
					32.86	165	214	218	127	146											32.86	151			32.86	102
					32.88	181	206	219	140	170											32.88	164			32.88	87
					32.9	189	218	250	136	161											32.9	172			32.9	93
					32.92	202	202	240	150	174											32.92	184			32.92	85
					32.94	210	224	237	153	221											32.94	202			32.94	98
					32.96	197	213	269	180	292											32.96	212			32.96	102
					32.98	218	210	260	197	351											32.98	251			32.98	88
					33	213	195	267	206	428											33	275			33	93
					33.02	234	173	270	215	441											33.02	312			33.02	94
					33.04	257	183	275	277	499											33.04	344			33.04	107
					33.06	283	198	237	317	462											33.06	360			33.06	106
					33.08	299	206	252	346	394											33.08	396			33.08	97
					33.1	316	206	237	373	376											33.1	417			33.1	102
					33.12	382	184	236	404	346											33.12	387			33.12	120
					33.14	406	184	228	407	337											33.14	422			33.14	96
					33.16	429	196	247	354	316											33.16	429			33.16	106
					33.18	493	196	252	351	286											33.18	397			33.18	92
					33.2	526	204	222	365	293											33.2	390			33.2	98
					33.22	528	198	230	354	283											33.22	369			33.22	92
					33.24	536	190	189	331	282											33.24	320			33.24	80
					33.26	572	185	203	303	317											33.26	321			33.26	99
					33.28	551	180	202	289	283											33.28	304			33.28	98
					33.3	583	185	202	260	240											33.3	263			33.3	100
					33.32	571	199	192	209	224											33.32	240			33.32	114
					33.34	533	203	155	194	231											33.34	219			33.34	106
					33.36	543	207	168	206	196											33.36	216			33.36	113
					33.38	521	189	186	174	172											33.38	190			33.38	110
					33.4	535	194	148	175	174											33.4	185			33.4	112
					33.42	525	182	178	153	149											33.42	174			33.42	118
					33.44	544	185	159	131	146											33.44	160			33.44	105
					33.46	588	205	138	149	136											33.46	142			33.46	94
					33.48	519	198	122	132	138											33.48	150			33.48	85
					33.5	496	169	126	120	137											33.5	137			33.5	100
					33.52	457	176	143	141	136											33.52	143			33.52	103
					33.54	395	179	147	115	138											33.54	156			33.54	101
					33.56	377	169	146	132	135											33.56	139			33.56	103
					33.58	341	176	151	142	130											33.58	129			33.58	102
					33.6	348	168	148	136	143											33.6	146			33.6	105
					33.62	342	169	143	127	138											33.62	122			33.62	106
					33.64	365	173	156	134	131											33.64	133			33.64	88
					33.66	371	181	155	145	129											33.66	138			33.66	96
					33.68	383	174	158	150	136											33.68	124			33.68	104
					33.7	428	163	146	141	138											33.7	136			33.7	101
					33.72	405	161	136	117	124											33.72	135			33.72	97
					33.74	371	169	165	124	111											33.74	162			33.74	103
					33.76	338	166	153	128	120											33.76	140			33.76	110
					33.78	334	162	152	135	117											33.78	135			33.78	94
					33.8	323	152	142	138	135											33.8	150			33.8	86
					33.82	291	158	149	123	115											33.82	154			33.82	87
					33.84	262	167	191	137	132											33.84	137			33.84	91
					33.86	261	173	197	146	154											33.86	134			33.86	84
					33.88	271	179	226	152	155											33.88	142			33.88	84
					33.9	217	177	201	128	154											33.9	159			33.9	87
					33.92	212	161	214	126	165											33.92	154			33.92	74
					33.94	227	195	225	150	150											33.94	132			33.94	83
					33.96	228	188	244	150	143											33.96	159			33.96	92
					33.98	200	187	264	151	153											33.98	169			33.98	101
					34	221	182	271	167	157											34	165			34	95
					34.02	220	205	306	159	192											34.02	185			34.02	86
					34.04	232	228	328	166	180											34.04	189			34.04	82
					34.06	211	211	387	193	207											34.06	199			34.06	91
					34.08	236	212	407	171	215											34.08	213			34.08	102
					34.1	225	219	402	206	253											34.1	260			34.1	92
					34.12	216	241	488	226	335											34.12	289			34.12	108
					34.14	220	246	522	244	388											34.14	317			34.14	120
					34.16	211	262	535	289	486											34.16	360			34.16	115
					34.18	217	276	564	322	631											34.18	442			34.18	161
					34.2	217	289	560	377	798											34.2	530			34.2	244
					34.22	217	307	569	462	862											34.22	601			34.22	269
					34.24	187	311	542	539	888											34.24	695			34.24	227
					34.26	225	310	558	628	864											34.26	755			34.26	164
					34.28	205	334	519	692	751											34.28	826			34.28	173
					34.3	206	356	546	778	657											34.3	848			34.3	183
					34.32	214	360	503	725	639											34.32	869			34.32	172
					34.34	234	345	463	717	615											34.34	834			34.34	141
					34.36	229	349	504	612	556											34.36	750			34.36	110
					34.38	215	347	498	520	476											34.38	684			34.38	77
					34.4	212	342	499	535	481											34.4	661			34.4	98
					34.42	237	344	492	452	534											34.42	623			34.42	100
					34.44	235	334	488	475	670											34.44	597			34.44	100
					34.46	225	345	452	451	739											34.46	570			34.46	104
					34.48	248	390	450	477	907											34.48	600			34.48	87
					34.5	243	341	458	470	1028											34.5	681			34.5	94
					34.52	268	364	437	554	1024											34.52	681			34.52	86
					34.54	261	340	398	600	928											34.54	736			34.54	82
					34.56	264	350	423	659	885											34.56	774			34.56	83
					34.58	256	366	382	723	817											34.58	858			34.58	93
					34.6	252	360	374	768	726											34.6	793			34.6	73
					34.62	271	358	350	772	645											34.62	756			34.62	83
					34.64	272	364	330	716	579											34.64	705			34.64	95
					34.66	257	335	335	644	477											34.66	657			34.66	87
					34.68	285	336	301	534	364											34.68	639			34.68	93
					34.7	274	344	290	500	304											34.7	546			34.7	88
					34.72	256	332	287	453	245											34.72	515			34.72	81
					34.74	251	333	248	370	234											34.74	410			34.74	91
					34.76	256	315	269	332	213											34.76	393			34.76	77
					34.78	217	304	261	282	194											34.78	360			34.78	80
					34.8	240	286	261	228	210											34.8	339			34.8	85
					34.82	226	277	278	201	163											34.82	267			34.82	84
					34.84	225	266	261	191	163											34.84	234			34.84	110
					34.86	237	278	298	192	142											34.86	232			34.86	79
					34.88	192	272	299	167	150											34.88	204			34.88	97
					34.9	203	276	286	159	159											34.9	217			34.9	104
					34.92	189	300	321	168	153											34.92	216			34.92	128
					34.94	207	264	336	153	166											34.94	201			34.94	183
					34.96	185	264	360	155	167											34.96	208			34.96	268
					34.98	188	260	385	156	160											34.98	212			34.98	270
					35	197	238	392	176	193											35	223			35	194
					35.02	170	251	469	154	174											35.02	212			35.02	173
					35.04	204	263	470	187	205											35.04	237			35.04	160
					35.06	176	270	513	177	256											35.06	270			35.06	181
					35.08	186	280	538	231	267											35.08	295			35.08	158
					35.1	165	291	560	277	299											35.1	306			35.1	121
					35.12	168	289	612	247	420											35.12	342			35.12	92
					35.14	199	309	604	330	501											35.14	430			35.14	93
					35.16	201	313	667	346	605											35.16	490			35.16	86
					35.18	172	321	686	437	770											35.18	564			35.18	86
					35.2	168	337	661	481	949											35.2	710			35.2	87
					35.22	197	336	659	572	1167											35.22	739			35.22	72
					35.24	201	309	587	666	1315											35.24	850			35.24	74
					35.26	191	328	576	773	1354											35.26	1035			35.26	70
					35.28	170	328	543	936	1388											35.28	1160			35.28	80
					35.3	180	329	500	1084	1111											35.3	1221			35.3	68
					35.32	167	344	419	1168	964											35.32	1263			35.32	79
					35.34	190	311	353	1224	881											35.34	1233			35.34	83
					35.36	185	339	333	1156	749											35.36	1173			35.36	76
					35.38	153	313	299	973	612											35.38	1061			35.38	83
					35.4	178	301	253	845	464											35.4	939			35.4	68
					35.42	163	266	236	679	341											35.42	771			35.42	71
					35.44	158	245	225	561	277											35.44	652			35.44	76
					35.46	166	247	196	474	203											35.46	557			35.46	74
					35.48	158	245	191	364	179											35.48	468			35.48	84
					35.5	161	239	201	281	156											35.5	365			35.5	67
					35.52	139	212	170	212	143											35.52	293			35.52	75
					35.54	142	206	164	165	141											35.54	243			35.54	84
					35.56	145	199	167	142	139											35.56	207			35.56	71
					35.58	144	197	159	153	123											35.58	183			35.58	73
					35.6	171	200	155	148	129											35.6	172			35.6	69
					35.62	156	187	138	140	122											35.62	190			35.62	66
					35.64	144	167	132	136	129											35.64	158			35.64	86
					35.66	160	165	170	132	136											35.66	130			35.66	79
					35.68	141	163	130	134	132											35.68	143			35.68	70
					35.7	144	165	146	133	116											35.7	154			35.7	72
					35.72	137	160	148	137	121											35.72	150			35.72	87
					35.74	142	151	136	104	115											35.74	131			35.74	65
					35.76	146	144	133	128	121											35.76	126			35.76	76
					35.78	146	154	143	131	127											35.78	132			35.78	81
					35.8	140	134	149	114	117											35.8	162			35.8	79
					35.82	125	130	146	123	137											35.82	148			35.82	67
					35.84	130	139	133	112	108											35.84	139			35.84	92
					35.86	144	139	136	120	116											35.86	143			35.86	80
					35.88	136	133	145	101	141											35.88	154			35.88	103
					35.9	144	149	123	118	132											35.9	146			35.9	114
					35.92	144	123	123	121	129											35.92	157			35.92	134
					35.94	162	119	132	118	131											35.94	133			35.94	131
					35.96	139	147	125	136	129											35.96	131			35.96	165
					35.98	135	145	126	119	126											35.98	145			35.98	148
					36	136	129	135	136	118											36	138			36	149
					36.02	168	140	144	124	117											36.02	140			36.02	114
					36.04	170	143	127	111	100											36.04	128			36.04	115
					36.06	147	129	127	122	121											36.06	133			36.06	108
					36.08	144	124	138	108	111											36.08	129			36.08	120
					36.1	166	147	133	112	109											36.1	120			36.1	100
					36.12	144	137	122	114	116											36.12	120			36.12	92
					36.14	154	154	113	125	107											36.14	121			36.14	102
					36.16	149	133	130	128	93											36.16	115			36.16	114
					36.18	153	119	130	105	104											36.18	104			36.18	142
					36.2	144	127	122	97	105											36.2	116			36.2	122
					36.22	161	133	119	95	124											36.22	124			36.22	106
					36.24	142	149	132	99	110											36.24	97			36.24	108
					36.26	150	151	133	109	132											36.26	113			36.26	109
					36.28	143	161	130	101	96											36.28	108			36.28	103
					36.3	135	149	135	104	92											36.3	114			36.3	79
					36.32	147	115	132	86	122											36.32	115			36.32	78
					36.34	140	135	138	105	114											36.34	97			36.34	79
					36.36	148	115	124	96	126											36.36	99			36.36	71
					36.38	167	135	134	104	119											36.38	105			36.38	69
					36.4	156	141	133	100	120											36.4	112			36.4	79
					36.42	156	127	114	83	124											36.42	100			36.42	71
					36.44	144	141	134	106	116											36.44	109			36.44	72
					36.46	162	141	145	101	94											36.46	108			36.46	56
					36.48	171	141	134	92	110											36.48	108			36.48	62
					36.5	164	127	127	91	126											36.5	123			36.5	77
					36.52	183	153	130	111	109											36.52	126			36.52	62
					36.54	157	138	111	109	128											36.54	125			36.54	66
					36.56	186	113	117	117	117											36.56	110			36.56	78
					36.58	184	143	115	104	101											36.58	120			36.58	88
					36.6	195	130	144	105	116											36.6	145			36.6	78
					36.62	158	136	136	126	120											36.62	149			36.62	71
					36.64	170	153	116	122	114											36.64	128			36.64	69
					36.66	163	154	126	118	117											36.66	142			36.66	58
					36.68	156	123	126	122	109											36.68	141			36.68	66
					36.7	143	131	146	118	123											36.7	140			36.7	54
					36.72	148	147	138	101	119											36.72	142			36.72	72
					36.74	139	139	139	127	104											36.74	122			36.74	68
					36.76	125	143	144	120	111											36.76	123			36.76	74
					36.78	140	137	152	104	111											36.78	127			36.78	69
					36.8	127	153	148	116	113											36.8	121			36.8	62
					36.82	135	146	151	120	123											36.82	133			36.82	67
					36.84	125	133	129	112	126											36.84	121			36.84	79
					36.86	136	147	152	109	123											36.86	128			36.86	62
					36.88	161	161	174	112	128											36.88	131			36.88	70
					36.9	152	141	160	117	143											36.9	132			36.9	71
					36.92	123	137	157	130	133											36.92	158			36.92	80
					36.94	124	144	172	146	136											36.94	150			36.94	79
					36.96	130	122	161	149	131											36.96	168			36.96	72
					36.98	142	158	143	122	137											36.98	149			36.98	74
					37	145	168	169	166	128											37	148			37	93
					37.02	139	158	158	164	152											37.02	160			37.02	88
					37.04	140	155	184	133	163											37.04	142			37.04	106
					37.06	146	169	160	143	156											37.06	143			37.06	124
					37.08	148	175	170	128	131											37.08	130			37.08	127
					37.1	138	168	157	137	138											37.1	129			37.1	153
					37.12	163	158	178	123	138											37.12	129			37.12	192
					37.14	135	161	187	112	142											37.14	148			37.14	165
					37.16	147	161	193	110	147											37.16	130			37.16	110
					37.18	153	201	182	105	134											37.18	126			37.18	121
					37.2	162	157	191	107	120											37.2	130			37.2	119
					37.22	155	165	207	104	122											37.22	119			37.22	132
					37.24	184	171	211	121	110											37.24	132			37.24	100
					37.26	203	198	226	106	139											37.26	126			37.26	76
					37.28	179	185	226	122	109											37.28	119			37.28	88
					37.3	196	151	215	107	126											37.3	127			37.3	73
					37.32	218	185	234	123	140											37.32	126			37.32	90
					37.34	248	189	244	114	128											37.34	118			37.34	70
					37.36	242	183	255	106	136											37.36	133			37.36	76
					37.38	225	193	281	122	152											37.38	149			37.38	76
					37.4	227	217	280	117	163											37.4	152			37.4	68
					37.42	220	210	287	146	169											37.42	153			37.42	88
					37.44	224	220	280	143	166											37.44	155			37.44	78
					37.46	203	213	308	152	187											37.46	175			37.46	82
					37.48	177	203	311	157	195											37.48	189			37.48	83
					37.5	176	219	340	167	227											37.5	197			37.5	73
					37.52	158	215	342	163	266											37.52	204			37.52	80
					37.54	162	212	350	168	233											37.54	214			37.54	80
					37.56	171	211	350	195	226											37.56	233			37.56	70
					37.58	182	232	374	226	230											37.58	263			37.58	71
					37.6	188	234	393	228	225											37.6	252			37.6	63
					37.62	186	245	417	222	238											37.62	252			37.62	69
					37.64	185	246	446	218	227											37.64	276			37.64	78
					37.66	179	238	495	217	268											37.66	283			37.66	75
					37.68	200	226	462	229	263											37.68	270			37.68	68
					37.7	195	241	534	220	291											37.7	309			37.7	63
					37.72	176	243	497	233	341											37.72	338			37.72	76
					37.74	193	239	522	266	385											37.74	341			37.74	55
					37.76	173	262	544	262	454											37.76	385			37.76	64
					37.78	176	265	537	288	523											37.78	418			37.78	73
					37.8	170	285	585	332	665											37.8	502			37.8	81
					37.82	146	261	619	324	836											37.82	557			37.82	89
					37.84	141	269	599	408	900											37.84	626			37.84	82
					37.86	153	266	620	474	1060											37.86	730			37.86	96
					37.88	132	246	646	550	1342											37.88	783			37.88	106
					37.9	119	240	611	658	1501											37.9	870			37.9	128
					37.92	137	252	616	754	1712											37.92	931			37.92	134
					37.94	152	259	590	908	1795											37.94	1048			37.94	111
					37.96	132	272	596	990	1826											37.96	1153			37.96	101
					37.98	114	280	570	1074	1910											37.98	1269			37.98	108
					38	137	251	504	1301	1785											38	1325			38	142
					38.02	126	246	528	1428	1570											38.02	1431			38.02	138
					38.04	134	267	470	1443	1359											38.04	1460			38.04	113
					38.06	119	260	436	1473	1167											38.06	1485			38.06	108
					38.08	120	282	413	1376	999											38.08	1499			38.08	100
					38.1	129	257	360	1279	851											38.1	1418			38.1	105
					38.12	107	255	355	1190	699											38.12	1310			38.12	93
					38.14	105	227	317	1022	560											38.14	1192			38.14	103
					38.16	108	226	305	914	475											38.16	1080			38.16	90
					38.18	116	211	304	829	372											38.18	939			38.18	73
					38.2	117	228	303	616	317											38.2	798			38.2	70
					38.22	117	181	273	531	269											38.22	678			38.22	61
					38.24	132	179	259	445	263											38.24	569			38.24	64
					38.26	118	180	229	356	279											38.26	495			38.26	62
					38.28	121	186	251	271	285											38.28	411			38.28	67
					38.3	125	193	222	212	241											38.3	357			38.3	64
					38.32	128	174	218	206	255											38.32	299			38.32	55
					38.34	120	165	200	199	216											38.34	304			38.34	80
					38.36	114	176	208	167	246											38.36	267			38.36	66
					38.38	91	160	203	187	246											38.38	259			38.38	61
					38.4	110	149	176	180	231											38.4	244			38.4	58
					38.42	111	157	199	168	224											38.42	237			38.42	68
					38.44	113	147	167	168	212											38.44	240			38.44	57
					38.46	122	146	181	167	214											38.46	238			38.46	71
					38.48	123	134	164	164	197											38.48	222			38.48	54
					38.5	110	145	189	171	196											38.5	229			38.5	65
					38.52	105	157	173	193	179											38.52	233			38.52	66
					38.54	124	145	175	203	165											38.54	209			38.54	64
					38.56	122	147	146	194	158											38.56	226			38.56	44
					38.58	134	166	151	173	150											38.58	221			38.58	60
					38.6	111	161	144	195	138											38.6	239			38.6	60
					38.62	131	172	153	200	130											38.62	210			38.62	63
					38.64	122	113	144	186	109											38.64	182			38.64	64
					38.66	117	115	135	170	122											38.66	170			38.66	54
					38.68	102	134	163	164	117											38.68	192			38.68	43
					38.7	125	124	160	150	119											38.7	176			38.7	69
					38.72	104	129	150	165	122											38.72	162			38.72	63
					38.74	107	148	135	127	114											38.74	152			38.74	52
					38.76	118	139	120	136	108											38.76	156			38.76	49
					38.78	125	140	137	103	111											38.78	155			38.78	64
					38.8	114	150	139	131	115											38.8	141			38.8	78
					38.82	124	146	139	105	97											38.82	139			38.82	68
					38.84	112	136	128	115	115											38.84	133			38.84	71
					38.86	117	121	148	119	108											38.86	117			38.86	52
					38.88	120	144	136	104	98											38.88	139			38.88	57
					38.9	112	144	141	118	90											38.9	141			38.9	55
					38.92	113	144	136	107	101											38.92	116			38.92	60
					38.94	132	133	137	114	118											38.94	114			38.94	63
					38.96	123	138	151	91	110											38.96	123			38.96	54
					38.98	121	122	147	95	110											38.98	115			38.98	50
					39	112	136	142	105	112											39	111			39	61
					39.02	110	147	148	101	119											39.02	105			39.02	58
					39.04	122	128	136	97	110											39.04	112			39.04	51
					39.06	105	136	137	117	111											39.06	110			39.06	67
					39.08	123	150	145	106	110											39.08	98			39.08	69
					39.1	117	124	143	106	117											39.1	105			39.1	74
					39.12	131	114	148	115	92											39.12	102			39.12	55
					39.14	127	128	159	99	104											39.14	120			39.14	60
					39.16	128	138	162	112	110											39.16	121			39.16	52
					39.18	147	136	159	101	118											39.18	130			39.18	50
					39.2	146	118	189	109	117											39.2	124			39.2	73
					39.22	138	133	173	125	115											39.22	121			39.22	62
					39.24	128	125	171	113	96											39.24	113			39.24	63
					39.26	127	133	142	109	107											39.26	123			39.26	60
					39.28	131	133	154	117	100											39.28	131			39.28	55
					39.3	142	147	159	98	126											39.3	119			39.3	81
					39.32	159	164	144	107	108											39.32	100			39.32	68
					39.34	133	153	185	109	107											39.34	121			39.34	75
					39.36	147	139	181	122	113											39.36	116			39.36	97
					39.38	112	133	187	116	114											39.38	122			39.38	165
					39.4	124	149	181	121	117											39.4	117			39.4	254
					39.42	158	159	190	125	108											39.42	121			39.42	279
					39.44	148	156	212	109	118											39.44	135			39.44	209
					39.46	139	136	216	103	121											39.46	121			39.46	139
					39.48	132	162	213	106	121											39.48	127			39.48	128
					39.5	133	151	199	115	122											39.5	126			39.5	143
					39.52	146	135	211	115	99											39.52	144			39.52	193
					39.54	137	145	259	114	111											39.54	135			39.54	142
					39.56	138	159	253	127	122											39.56	145			39.56	101
					39.58	137	167	255	120	133											39.58	149			39.58	84
					39.6	141	149	240	111	147											39.6	155			39.6	59
					39.62	137	141	269	141	164											39.62	176			39.62	71
					39.64	122	183	273	139	170											39.64	186			39.64	64
					39.66	126	154	278	154	180											39.66	151			39.66	69
					39.68	110	142	298	154	197											39.68	188			39.68	69
					39.7	121	152	297	175	237											39.7	218			39.7	75
					39.72	122	148	281	184	284											39.72	248			39.72	64
					39.74	122	156	294	208	329											39.74	254			39.74	60
					39.76	147	156	309	219	420											39.76	259			39.76	46
					39.78	139	149	360	243	504											39.78	314			39.78	50
					39.8	128	166	331	275	578											39.8	350			39.8	61
					39.82	126	175	318	327	721											39.82	402			39.82	59
					39.84	115	163	336	352	797											39.84	449			39.84	55
					39.86	123	173	350	411	938											39.86	502			39.86	47
					39.88	133	186	305	471	964											39.88	550			39.88	48
					39.9	120	163	279	486	995											39.9	630			39.9	62
					39.92	120	189	283	584	970											39.92	698			39.92	52
					39.94	117	174	303	678	859											39.94	781			39.94	57
					39.96	111	184	279	721	753											39.96	798			39.96	47
					39.98	116	186	281	757	665											39.98	776			39.98	55
					40	119	193	233	726	572											40	817			40	57
					40.02	115	180	219	718	496											40.02	772			40.02	61
					40.04	127	193	220	669	438											40.04	687			40.04	49
					40.06	138	197	203	624	359											40.06	697			40.06	64
					40.08	110	203	193	525	274											40.08	647			40.08	49
					40.1	118	227	179	445	260											40.1	536			40.1	55
					40.12	92	177	188	415	217											40.12	475			40.12	62
					40.14	108	202	187	374	211											40.14	399			40.14	49
					40.16	104	188	168	300	188											40.16	380			40.16	67
					40.18	94	182	166	265	167											40.18	333			40.18	53
					40.2	104	178	145	234	159											40.2	288			40.2	62
					40.22	111	156	165	187	132											40.22	237			40.22	63
					40.24	117	156	128	156	148											40.24	206			40.24	54
					40.26	120	166	124	140	138											40.26	200			40.26	55
					40.28	122	164	126	122	118											40.28	181			40.28	47
					40.3	106	141	121	143	114											40.3	161			40.3	54
					40.32	114	134	132	119	120											40.32	148			40.32	51
					40.34	106	163	129	130	126											40.34	138			40.34	67
					40.36	106	128	124	123	115											40.36	118			40.36	52
					40.38	116	142	120	111	117											40.38	136			40.38	61
					40.4	116	148	128	105	116											40.4	148			40.4	58
					40.42	130	143	126	117	127											40.42	121			40.42	55
					40.44	116	140	118	107	103											40.44	113			40.44	61
					40.46	105	142	113	104	95											40.46	105			40.46	58
					40.48	130	126	108	118	96											40.48	103			40.48	56
					40.5	108	110	121	103	106											40.5	124			40.5	66
					40.52	116	122	114	96	103											40.52	123			40.52	75
					40.54	114	116	116	102	107											40.54	103			40.54	53
					40.56	111	117	102	113	96											40.56	108			40.56	59
					40.58	90	128	96	110	117											40.58	117			40.58	63
					40.6	109	115	109	105	121											40.6	100			40.6	53
					40.62	109	131	117	95	103											40.62	124			40.62	54
					40.64	108	115	121	100	122											40.64	113			40.64	69
					40.66	95	114	127	107	106											40.66	105			40.66	67
					40.68	106	124	111	95	107											40.68	100			40.68	67
					40.7	117	102	159	81	96											40.7	116			40.7	57
					40.72	90	104	137	103	109											40.72	126			40.72	64
					40.74	102	118	129	122	126											40.74	127			40.74	71
					40.76	104	116	148	104	123											40.76	128			40.76	83
					40.78	104	115	160	105	108											40.78	126			40.78	67
					40.8	105	126	159	112	108											40.8	123			40.8	57
					40.82	114	120	185	125	142											40.82	125			40.82	52
					40.84	113	108	170	121	122											40.84	130			40.84	78
					40.86	112	142	185	116	136											40.86	149			40.86	66
					40.88	112	135	199	143	147											40.88	167			40.88	53
					40.9	111	134	213	133	136											40.9	153			40.9	42
					40.92	101	142	241	139	132											40.92	147			40.92	61
					40.94	97	134	282	137	154											40.94	171			40.94	59
					40.96	112	136	282	147	179											40.96	200			40.96	48
					40.98	97	147	316	165	196											40.98	211			40.98	46
					41	91	130	348	176	197											41	211			41	48
					41.02	108	165	399	205	238											41.02	247			41.02	58
					41.04	109	171	400	226	305											41.04	280			41.04	56
					41.06	119	176	432	241	330											41.06	293			41.06	63
					41.08	126	165	464	270	443											41.08	357			41.08	55
					41.1	130	184	440	321	554											41.1	438			41.1	57
					41.12	142	198	468	352	654											41.12	471			41.12	51
					41.14	135	195	496	420	730											41.14	542			41.14	52
					41.16	136	204	475	508	761											41.16	618			41.16	54
					41.18	140	209	501	585	768											41.18	685			41.18	53
					41.2	156	224	452	607	658											41.2	780			41.2	51
					41.22	150	250	461	673	559											41.22	734			41.22	56
					41.24	126	244	443	654	547											41.24	732			41.24	74
					41.26	133	245	438	582	575											41.26	673			41.26	54
					41.28	153	259	456	561	511											41.28	650			41.28	58
					41.3	161	288	462	516	497											41.3	616			41.3	50
					41.32	155	268	430	498	406											41.32	608			41.32	52
					41.34	147	268	460	479	339											41.34	605			41.34	64
					41.36	155	283	466	478	349											41.36	578			41.36	52
					41.38	173	279	503	447	381											41.38	557			41.38	73
					41.4	174	291	521	408	435											41.4	501			41.4	52
					41.42	179	281	490	407	483											41.42	527			41.42	52
					41.44	156	277	539	459	608											41.44	575			41.44	63
					41.46	162	257	561	479	730											41.46	610			41.46	48
					41.48	158	287	502	509	809											41.48	668			41.48	54
					41.5	146	272	472	565	916											41.5	742			41.5	58
					41.52	162	271	490	603	1009											41.52	801			41.52	59
					41.54	136	278	433	718	886											41.54	835			41.54	59
					41.56	143	268	422	787	768											41.56	914			41.56	53
					41.58	137	278	370	839	695											41.58	900			41.58	47
					41.6	133	287	358	816	634											41.6	899			41.6	49
					41.62	128	308	366	778	619											41.62	838			41.62	57
					41.64	122	289	301	695	556											41.64	771			41.64	57
					41.66	148	290	268	598	480											41.66	704			41.66	60
					41.68	130	248	241	511	391											41.68	580			41.68	47
					41.7	117	241	200	486	318											41.7	549			41.7	53
					41.72	116	229	202	437	238											41.72	481			41.72	65
					41.74	124	214	198	354	212											41.74	421			41.74	57
					41.76	130	203	193	270	199											41.76	321			41.76	59
					41.78	116	217	185	223	201											41.78	265			41.78	58
					41.8	133	212	155	170	177											41.8	209			41.8	40
					41.82	126	187	157	163	155											41.82	204			41.82	66
					41.84	114	192	154	142	147											41.84	177			41.84	45
					41.86	125	185	130	126	133											41.86	167			41.86	46
					41.88	103	183	130	119	140											41.88	157			41.88	59
					41.9	110	163	134	129	133											41.9	153			41.9	53
					41.92	114	176	126	114	129											41.92	146			41.92	46
					41.94	108	135	128	132	114											41.94	132			41.94	57
					41.96	116	143	129	98	108											41.96	122			41.96	62
					41.98	122	149	139	111	126											41.98	137			41.98	60
					42	113	135	139	111	110											42	118			42	61
					42.02	107	154	145	102	114											42.02	123			42.02	55
					42.04	111	118	138	94	97											42.04	133			42.04	51
					42.06	117	121	127	95	93											42.06	118			42.06	59
					42.08	109	116	107	110	110											42.08	111			42.08	71
					42.1	123	132	114	111	87											42.1	123			42.1	70
					42.12	100	141	125	117	131											42.12	110			42.12	71
					42.14	112	143	108	87	100											42.14	107			42.14	74
					42.16	99	121	127	97	109											42.16	114			42.16	76
					42.18	101	130	111	107	108											42.18	117			42.18	62
					42.2	123	128	125	114	107											42.2	124			42.2	78
					42.22	118	139	127	103	108											42.22	115			42.22	76
					42.24	119	118	118	116	131											42.24	115			42.24	72
					42.26	114	104	131	113	124											42.26	120			42.26	64
					42.28	131	123	140	101	141											42.28	124			42.28	64
					42.3	122	121	126	114	133											42.3	133			42.3	54
					42.32	129	132	130	117	139											42.32	141			42.32	64
					42.34	118	125	158	109	161											42.34	148			42.34	59
					42.36	119	118	140	128	168											42.36	155			42.36	58
					42.38	115	133	133	123	201											42.38	171			42.38	56
					42.4	107	138	149	141	197											42.4	180			42.4	42
					42.42	137	111	137	140	178											42.42	196			42.42	49
					42.44	127	104	135	168	153											42.44	206			42.44	66
					42.46	136	122	139	182	171											42.46	198			42.46	52
					42.48	135	119	137	168	164											42.48	193			42.48	56
					42.5	138	142	143	170	160											42.5	185			42.5	58
					42.52	141	125	133	146	165											42.52	179			42.52	76
					42.54	125	120	132	152	140											42.54	179			42.54	62
					42.56	128	134	158	144	128											42.56	166			42.56	61
					42.58	133	125	128	162	128											42.58	173			42.58	50
					42.6	110	125	147	148	134											42.6	165			42.6	54
					42.62	116	130	135	129	149											42.62	170			42.62	40
					42.64	126	144	133	133	147											42.64	177			42.64	54
					42.66	125	139	132	135	159											42.66	163			42.66	70
					42.68	133	130	125	133	153											42.68	177			42.68	65
					42.7	102	131	117	148	162											42.7	174			42.7	73
					42.72	133	125	132	152	131											42.72	155			42.72	90
					42.74	119	103	141	142	131											42.74	165			42.74	107
					42.76	127	123	124	138	142											42.76	170			42.76	126
					42.78	130	114	134	151	113											42.78	158			42.78	149
					42.8	125	119	116	139	147											42.8	153			42.8	141
					42.82	120	129	98	140	153											42.82	142			42.82	163
					42.84	144	118	126	123	125											42.84	147			42.84	162
					42.86	134	112	107	116	144											42.86	153			42.86	228
					42.88	144	129	97	117	115											42.88	147			42.88	224
					42.9	185	122	103	111	115											42.9	154			42.9	165
					42.92	143	119	107	111	126											42.92	141			42.92	131
					42.94	127	123	107	111	126											42.94	135			42.94	134
					42.96	120	118	103	106	127											42.96	135			42.96	131
					42.98	124	114	114	96	139											42.98	135			42.98	131
					43	125	102	114	100	135											43	122			43	106
					43.02	140	118	103	106	114											43.02	122			43.02	95
					43.04	121	129	97	129	122											43.04	123			43.04	87
					43.06	129	111	105	104	115											43.06	132			43.06	64
					43.08	117	109	90	101	112											43.08	105			43.08	70
					43.1	122	98	85	98	121											43.1	116			43.1	67
					43.12	113	97	103	99	122											43.12	113			43.12	64
					43.14	125	99	87	89	114											43.14	113			43.14	70
					43.16	108	109	101	97	116											43.16	126			43.16	80
					43.18	114	115	92	102	107											43.18	155			43.18	88
					43.2	120	114	119	84	106											43.2	131			43.2	78
					43.22	114	108	85	92	92											43.22	108			43.22	71
					43.24	125	94	101	105	102											43.24	118			43.24	64
					43.26	107	111	91	100	107											43.26	110			43.26	55
					43.28	101	101	94	112	91											43.28	124			43.28	70
					43.3	113	110	103	81	94											43.3	118			43.3	61
					43.32	118	103	74	91	84											43.32	104			43.32	64
					43.34	121	112	93	93	81											43.34	85			43.34	69
					43.36	117	108	93	104	91											43.36	119			43.36	59
					43.38	128	94	89	92	87											43.38	89			43.38	63
					43.4	117	108	88	87	78											43.4	99			43.4	57
					43.42	120	81	82	86	90											43.42	89			43.42	55
					43.44	123	104	87	91	80											43.44	95			43.44	51
					43.46	138	118	93	85	66											43.46	96			43.46	68
					43.48	131	120	97	91	90											43.48	85			43.48	67
					43.5	118	94	106	88	104											43.5	83			43.5	61
					43.52	125	115	103	87	88											43.52	103			43.52	57
					43.54	138	109	90	75	81											43.54	91			43.54	70
					43.56	166	122	97	85	82											43.56	90			43.56	52
					43.58	168	95	94	87	96											43.58	93			43.58	54
					43.6	179	102	70	84	80											43.6	77			43.6	57
					43.62	207	105	84	95	85											43.62	102			43.62	49
					43.64	196	101	95	105	76											43.64	93			43.64	48
					43.66	221	115	105	75	108											43.66	95			43.66	51
					43.68	247	98	97	76	90											43.68	91			43.68	51
					43.7	250	102	83	95	92											43.7	85			43.7	56
					43.72	271	106	96	98	92											43.72	89			43.72	61
					43.74	280	105	99	84	90											43.74	96			43.74	64
					43.76	313	125	96	80	102											43.76	94			43.76	55
					43.78	325	110	102	80	104											43.78	93			43.78	49
					43.8	264	121	99	83	82											43.8	86			43.8	57
					43.82	280	119	85	74	94											43.82	117			43.82	65
					43.84	263	126	105	79	97											43.84	91			43.84	60
					43.86	218	128	126	103	98											43.86	88			43.86	50
					43.88	231	126	104	101	113											43.88	95			43.88	61
					43.9	201	132	105	94	95											43.9	98			43.9	51
					43.92	233	128	125	86	103											43.92	94			43.92	59
					43.94	183	150	106	88	121											43.94	90			43.94	54
					43.96	165	135	107	98	96											43.96	108			43.96	69
					43.98	123	146	104	104	80											43.98	104			43.98	70
					44	154	155	93	87	106											44	119			44	64
					44.02	149	142	104	93	104											44.02	98			44.02	76
					44.04	130	154	120	85	95											44.04	125			44.04	58
					44.06	138	142	132	95	98											44.06	93			44.06	68
					44.08	133	158	135	96	93											44.08	102			44.08	69
					44.1	142	153	122	96	93											44.1	100			44.1	53
					44.12	149	146	141	112	113											44.12	109			44.12	55
					44.14	151	142	103	90	90											44.14	97			44.14	60
					44.16	170	141	131	96	102											44.16	87			44.16	67
					44.18	139	134	139	100	107											44.18	111			44.18	61
					44.2	143	140	151	98	113											44.2	128			44.2	54
					44.22	148	138	130	111	125											44.22	113			44.22	55
					44.24	168	120	143	98	121											44.24	121			44.24	60
					44.26	154	117	150	107	121											44.26	134			44.26	70
					44.28	172	122	169	109	117											44.28	148			44.28	67
					44.3	180	114	146	103	149											44.3	146			44.3	61
					44.32	171	139	158	122	140											44.32	132			44.32	53
					44.34	191	148	167	123	124											44.34	153			44.34	49
					44.36	161	121	144	123	156											44.36	180			44.36	57
					44.38	184	145	141	131	185											44.38	169			44.38	73
					44.4	187	116	158	129	192											44.4	185			44.4	79
					44.42	175	119	155	148	210											44.42	180			44.42	92
					44.44	164	123	155	159	240											44.44	207			44.44	79
					44.46	193	141	172	181	274											44.46	221			44.46	81
					44.48	165	135	169	213	330											44.48	230			44.48	74
					44.5	126	113	164	239	291											44.5	249			44.5	56
					44.52	138	118	168	256	273											44.52	274			44.52	71
					44.54	119	115	157	254	295											44.54	283			44.54	72
					44.56	125	126	161	306	249											44.56	268			44.56	70
					44.58	109	141	135	316	221											44.58	300			44.58	67
					44.6	128	131	135	290	218											44.6	266			44.6	69
					44.62	105	122	140	269	201											44.62	272			44.62	80
					44.64	117	115	122	240	189											44.64	282			44.64	62
					44.66	126	109	121	259	161											44.66	240			44.66	69
					44.68	133	114	108	212	156											44.68	217			44.68	63
					44.7	122	105	114	211	135											44.7	247			44.7	71
					44.72	106	98	113	180	144											44.72	209			44.72	52
					44.74	112	115	117	160	116											44.74	202			44.74	47
					44.76	112	124	116	132	126											44.76	175			44.76	59
					44.78	113	109	116	124	108											44.78	168			44.78	55
					44.8	109	122	112	106	96											44.8	145			44.8	51
					44.82	103	97	115	120	104											44.82	153			44.82	50
					44.84	103	99	119	98	106											44.84	126			44.84	65
					44.86	121	93	128	99	102											44.86	138			44.86	73
					44.88	124	110	124	93	106											44.88	135			44.88	50
					44.9	128	104	111	103	83											44.9	107			44.9	41
					44.92	111	109	95	99	88											44.92	126			44.92	49
					44.94	117	98	106	103	96											44.94	107			44.94	52
					44.96	118	92	98	77	98											44.96	122			44.96	64
					44.98	113	87	114	92	106											44.98	101			44.98	59
					45	156	99	97	99	101											45	90			45	53
					45.02	127	97	94	100	84											45.02	112			45.02	50
					45.04	111	103	124	94	106											45.04	115			45.04	59
					45.06	125	105	111	75	95											45.06	108			45.06	56
					45.08	128	98	88	93	87											45.08	98			45.08	46
					45.1	106	117	82	86	94											45.1	92			45.1	50
					45.12	103	102	90	100	91											45.12	100			45.12	50
					45.14	100	103	98	93	95											45.14	95			45.14	75
					45.16	119	104	97	93	93											45.16	95			45.16	55
					45.18	105	111	94	91	94											45.18	99			45.18	60
					45.2	104	95	97	71	93											45.2	113			45.2	70
					45.22	99	96	93	93	103											45.22	114			45.22	63
					45.24	99	85	86	87	93											45.24	106			45.24	58
					45.26	94	101	95	75	97											45.26	98			45.26	64
					45.28	103	102	90	90	96											45.28	116			45.28	74
					45.3	112	122	91	80	89											45.3	102			45.3	77
					45.32	110	109	88	107	83											45.32	96			45.32	81
					45.34	93	96	78	83	80											45.34	106			45.34	93
					45.36	102	93	79	107	92											45.36	107			45.36	71
					45.38	102	117	83	101	113											45.38	100			45.38	65
					45.4	95	110	82	79	102											45.4	101			45.4	59
					45.42	85	106	90	80	95											45.42	92			45.42	62
					45.44	126	104	85	97	96											45.44	97			45.44	82
					45.46	129	109	74	90	94											45.46	90			45.46	64
					45.48	107	106	86	80	95											45.48	97			45.48	60
					45.5	97	107	102	98	65											45.5	115			45.5	60
					45.52	101	107	98	102	75											45.52	94			45.52	63
					45.54	103	104	87	88	82											45.54	89			45.54	53
					45.56	101	111	86	93	76											45.56	82			45.56	62
					45.58	115	112	91	87	86											45.58	92			45.58	78
					45.6	115	111	76	82	67											45.6	94			45.6	100
					45.62	113	94	86	96	75											45.62	88			45.62	132
					45.64	113	88	79	80	108											45.64	88			45.64	179
					45.66	144	96	101	74	92											45.66	85			45.66	216
					45.68	125	91	96	78	85											45.68	92			45.68	190
					45.7	116	111	98	78	99											45.7	73			45.7	154
					45.72	120	91	100	79	88											45.72	95			45.72	130
					45.74	116	101	92	80	77											45.74	93			45.74	123
					45.76	103	85	84	72	85											45.76	89			45.76	134
					45.78	116	92	80	71	107											45.78	87			45.78	146
					45.8	153	96	87	90	94											45.8	82			45.8	125
					45.82	133	107	91	86	87											45.82	88			45.82	82
					45.84	127	92	85	79	86											45.84	94			45.84	74
					45.86	133	101	96	95	90											45.86	93			45.86	54
					45.88	149	101	88	87	86											45.88	91			45.88	56
					45.9	141	106	101	96	67											45.9	101			45.9	53
					45.92	126	87	97	94	84											45.92	87			45.92	52
					45.94	134	88	104	91	80											45.94	85			45.94	45
					45.96	104	86	104	81	91											45.96	78			45.96	51
					45.98	122	98	107	79	92											45.98	91			45.98	56
					46	129	107	111	75	85											46	115			46	56
					46.02	106	104	90	84	111											46.02	107			46.02	42
					46.04	118	88	115	83	104											46.04	97			46.04	58
					46.06	107	97	123	86	79											46.06	103			46.06	57
					46.08	115	108	153	90	98											46.08	122			46.08	56
					46.1	101	107	136	88	101											46.1	108			46.1	49
					46.12	98	107	140	100	91											46.12	120			46.12	57
					46.14	102	102	162	97	94											46.14	121			46.14	51
					46.16	106	114	169	120	98											46.16	129			46.16	59
					46.18	115	104	169	104	114											46.18	136			46.18	54
					46.2	103	112	176	110	118											46.2	137			46.2	59
					46.22	113	104	183	119	129											46.22	164			46.22	52
					46.24	106	105	197	129	133											46.24	159			46.24	79
					46.26	110	109	218	152	147											46.26	192			46.26	53
					46.28	119	127	231	163	162											46.28	221			46.28	56
					46.3	111	113	235	159	203											46.3	212			46.3	59
					46.32	125	136	264	199	223											46.32	239			46.32	59
					46.34	123	123	253	212	252											46.34	259			46.34	62
					46.36	130	122	280	230	317											46.36	294			46.36	82
					46.38	113	121	295	261	367											46.38	304			46.38	82
					46.4	122	143	313	294	382											46.4	342			46.4	80
					46.42	123	136	344	287	434											46.42	352			46.42	84
					46.44	118	150	363	326	403											46.44	373			46.44	81
					46.46	100	141	378	329	458											46.46	428			46.46	68
					46.48	121	179	380	338	562											46.48	463			46.48	70
					46.5	135	163	377	390	678											46.5	476			46.5	74
					46.52	116	158	400	388	731											46.52	519			46.52	66
					46.54	107	183	378	407	821											46.54	546			46.54	63
					46.56	114	169	403	469	884											46.56	605			46.56	67
					46.58	102	192	358	527	824											46.58	656			46.58	59
					46.6	95	172	328	589	777											46.6	645			46.6	56
					46.62	106	183	322	627	599											46.62	637			46.62	44
					46.64	103	192	293	592	515											46.64	633			46.64	58
					46.66	103	197	290	537	510											46.66	626			46.66	51
					46.68	94	203	253	548	452											46.68	569			46.68	50
					46.7	98	174	212	438	422											46.7	479			46.7	53
					46.72	115	199	227	363	392											46.72	425			46.72	55
					46.74	113	178	223	345	303											46.74	407			46.74	52
					46.76	114	171	204	334	191											46.76	374			46.76	51
					46.78	107	189	161	307	161											46.78	308			46.78	48
					46.8	105	187	171	250	142											46.8	259			46.8	45
					46.82	129	181	174	232	131											46.82	244			46.82	53
					46.84	115	165	167	187	141											46.84	221			46.84	50
					46.86	113	157	162	147	144											46.86	180			46.86	51
					46.88	117	129	147	164	153											46.88	178			46.88	48
					46.9	123	157	144	144	175											46.9	175			46.9	56
					46.92	132	161	139	147	158											46.92	149			46.92	52
					46.94	149	157	150	146	177											46.94	169			46.94	53
					46.96	156	147	136	148	187											46.96	175			46.96	51
					46.98	161	138	126	138	205											46.98	188			46.98	43
					47	173	156	145	145	252											47	212			47	44
					47.02	191	137	124	168	214											47.02	205			47.02	52
					47.04	187	137	136	179	219											47.04	172			47.04	50
					47.06	206	133	127	163	178											47.06	213			47.06	37
					47.08	214	127	122	200	183											47.08	194			47.08	60
					47.1	225	125	126	160	173											47.1	180			47.1	71
					47.12	222	128	129	189	176											47.12	180			47.12	48
					47.14	246	114	114	171	152											47.14	175			47.14	60
					47.16	275	130	98	158	160											47.16	165			47.16	72
					47.18	239	134	92	157	137											47.18	193			47.18	88
					47.2	201	133	109	122	122											47.2	162			47.2	101
					47.22	189	121	99	115	111											47.22	154			47.22	91
					47.24	187	125	107	133	134											47.24	154			47.24	86
					47.26	171	125	109	119	108											47.26	121			47.26	72
					47.28	178	118	116	113	90											47.28	124			47.28	62
					47.3	166	114	114	132	89											47.3	109			47.3	70
					47.32	158	111	116	110	102											47.32	133			47.32	76
					47.34	145	126	104	93	99											47.34	87			47.34	82
					47.36	130	104	96	88	83											47.36	99			47.36	73
					47.38	139	117	109	102	102											47.38	107			47.38	60
					47.4	130	111	99	82	97											47.4	93			47.4	52
					47.42	119	120	103	86	82											47.42	85			47.42	60
					47.44	116	138	101	80	102											47.44	93			47.44	49
					47.46	141	113	93	86	97											47.46	111			47.46	50
					47.48	135	112	126	87	75											47.48	93			47.48	49
					47.5	126	118	93	79	90											47.5	93			47.5	52
					47.52	124	126	106	73	88											47.52	96			47.52	65
					47.54	118	123	106	89	91											47.54	78			47.54	47
					47.56	140	130	98	88	87											47.56	94			47.56	57
					47.58	121	123	126	89	100											47.58	84			47.58	61
					47.6	146	121	120	79	83											47.6	88			47.6	70
					47.62	117	132	99	80	88											47.62	90			47.62	57
					47.64	129	125	106	90	90											47.64	87			47.64	53
					47.66	126	106	110	88	97											47.66	93			47.66	66
					47.68	124	110	135	73	94											47.68	98			47.68	58
					47.7	133	125	124	76	99											47.7	94			47.7	71
					47.72	144	103	119	87	114											47.72	97			47.72	78
					47.74	133	127	128	85	104											47.74	88			47.74	89
					47.76	136	122	128	84	106											47.76	112			47.76	98
					47.78	151	124	131	92	110											47.78	120			47.78	140
					47.8	120	142	135	76	105											47.8	112			47.8	178
					47.82	139	122	146	77	81											47.82	107			47.82	219
					47.84	140	131	130	78	118											47.84	123			47.84	282
					47.86	152	131	134	90	104											47.86	121			47.86	231
					47.88	148	105	155	82	125											47.88	109			47.88	187
					47.9	190	101	161	92	131											47.9	120			47.9	177
					47.92	168	126	198	97	117											47.92	112			47.92	191
					47.94	165	116	205	115	130											47.94	140			47.94	206
					47.96	166	106	179	108	130											47.96	147			47.96	220
					47.98	202	120	198	117	133											47.98	147			47.98	162
					48	206	129	191	115	136											48	162			48	132
					48.02	211	124	238	144	158											48.02	168			48.02	87
					48.04	198	117	247	143	148											48.04	184			48.04	96
					48.06	196	133	262	157	173											48.06	200			48.06	95
					48.08	211	129	275	160	208											48.08	223			48.08	95
					48.1	186	143	260	207	206											48.1	237			48.1	70
					48.12	176	139	292	195	271											48.12	261			48.12	70
					48.14	163	146	301	217	308											48.14	328			48.14	56
					48.16	154	154	314	255	357											48.16	318			48.16	63
					48.18	167	148	324	266	431											48.18	365			48.18	56
					48.2	145	169	318	307	503											48.2	437			48.2	59
					48.22	159	126	306	344	579											48.22	469			48.22	38
					48.24	156	153	348	366	643											48.24	468			48.24	66
					48.26	160	154	301	437	723											48.26	499			48.26	52
					48.28	138	162	300	468	746											48.28	536			48.28	51
					48.3	136	177	313	567	741											48.3	594			48.3	60
					48.32	137	157	271	628	632											48.32	657			48.32	50
					48.34	150	178	224	613	612											48.34	675			48.34	47
					48.36	129	158	241	641	557											48.36	673			48.36	54
					48.38	115	172	230	657	522											48.38	642			48.38	44
					48.4	131	174	213	513	481											48.4	589			48.4	45
					48.42	129	168	203	500	434											48.42	533			48.42	50
					48.44	120	156	192	453	336											48.44	494			48.44	46
					48.46	121	163	165	426	301											48.46	448			48.46	57
					48.48	102	152	167	356	251											48.48	437			48.48	48
					48.5	106	166	155	335	202											48.5	357			48.5	57
					48.52	98	137	138	285	146											48.52	303			48.52	44
					48.54	108	142	139	215	123											48.54	314			48.54	50
					48.56	89	119	134	181	121											48.56	258			48.56	56
					48.58	98	139	122	172	114											48.58	222			48.58	57
					48.6	108	137	125	143	120											48.6	189			48.6	47
					48.62	112	140	112	113	101											48.62	176			48.62	64
					48.64	114	108	111	106	83											48.64	176			48.64	45
					48.66	114	107	110	117	92											48.66	129			48.66	53
					48.68	88	110	124	98	87											48.68	127			48.68	50
					48.7	93	121	107	106	91											48.7	100			48.7	49
					48.72	83	115	103	84	84											48.72	120			48.72	50
					48.74	90	113	95	104	100											48.74	116			48.74	55
					48.76	97	106	83	94	99											48.76	88			48.76	50
					48.78	78	97	100	65	102											48.78	112			48.78	58
					48.8	107	111	83	79	76											48.8	86			48.8	49
					48.82	98	108	84	82	69											48.82	80			48.82	58
					48.84	100	93	105	83	64											48.84	99			48.84	44
					48.86	87	99	93	91	78											48.86	103			48.86	41
					48.88	101	97	93	74	99											48.88	89			48.88	58
					48.9	90	102	99	82	85											48.9	94			48.9	54
					48.92	112	107	95	74	82											48.92	95			48.92	51
					48.94	106	96	109	72	79											48.94	91			48.94	44
					48.96	95	91	89	75	87											48.96	80			48.96	50
					48.98	104	88	100	63	77											48.98	94			48.98	57
					49	107	99	94	96	67											49	91			49	47
					49.02	105	99	85	80	74											49.02	76			49.02	48
					49.04	95	88	92	92	74											49.04	94			49.04	45
					49.06	103	89	95	71	94											49.06	94			49.06	48
					49.08	97	94	79	68	73											49.08	100			49.08	44
					49.1	99	99	85	79	88											49.1	80			49.1	60
					49.12	92	96	105	72	86											49.12	106			49.12	62
					49.14	94	97	94	96	72											49.14	92			49.14	50
					49.16	97	105	103	89	83											49.16	86			49.16	38
					49.18	90	91	103	83	105											49.18	104			49.18	42
					49.2	93	110	92	89	88											49.2	111			49.2	60
					49.22	94	93	104	100	93											49.22	105			49.22	48
					49.24	101	71	103	91	101											49.24	110			49.24	52
					49.26	103	78	87	106	95											49.26	113			49.26	44
					49.28	100	102	95	117	87											49.28	107			49.28	40
					49.3	103	91	90	104	102											49.3	118			49.3	48
					49.32	101	101	108	108	96											49.32	89			49.32	51
					49.34	76	93	86	113	116											49.34	132			49.34	57
					49.36	94	93	99	110	97											49.36	136			49.36	40
					49.38	98	97	89	110	126											49.38	122			49.38	48
					49.4	104	92	88	108	132											49.4	123			49.4	50
					49.42	89	99	89	125	131											49.42	124			49.42	42
					49.44	92	80	81	107	114											49.44	116			49.44	50
					49.46	98	86	80	103	112											49.46	123			49.46	60
					49.48	97	94	73	91	109											49.48	103			49.48	58
					49.5	114	104	91	106	103											49.5	98			49.5	74
					49.52	91	98	95	85	105											49.52	98			49.52	76
					49.54	107	112	97	96	114											49.54	91			49.54	79
					49.56	94	101	76	102	109											49.56	91			49.56	68
					49.58	93	95	75	86	104											49.58	96			49.58	60
					49.6	100	89	73	74	113											49.6	98			49.6	71
					49.62	112	94	82	83	87											49.62	89			49.62	70
					49.64	113	79	83	92	88											49.64	99			49.64	74
					49.66	114	104	72	75	73											49.66	73			49.66	61
					49.68	131	88	88	82	92											49.68	72			49.68	71
					49.7	141	83	92	85	92											49.7	89			49.7	73
					49.72	134	82	79	82	89											49.72	93			49.72	59
					49.74	132	92	88	74	76											49.74	89			49.74	67
					49.76	153	96	81	79	80											49.76	95			49.76	67
					49.78	136	78	86	81	75											49.78	72			49.78	64
					49.8	143	80	82	72	88											49.8	78			49.8	55
					49.82	118	63	74	76	79											49.82	81			49.82	58
					49.84	112	85	66	77	58											49.84	60			49.84	60
					49.86	146	75	82	65	64											49.86	79			49.86	61
					49.88	128	82	83	56	59											49.88	74			49.88	66
					49.9	140	75	79	65	72											49.9	69			49.9	79
					49.92	121	82	75	76	68											49.92	76			49.92	72
[truncated: 1,504 more rows]

## Sheet: Fig. 4
b			c
Time (min)	Mass (%)	yEr±
5	121.66	2.3
15	131.48	3.3
30	131.63	3.2
60	148.34	4.3
120	137.9	3.3
240	130.8	2.5
			5 min
			15 min
			30 min
			60 min
			120 min
			240 min

## Sheet: Fig. 5
b				c		d					e					f					g
Industrial-grade Na2CO3				Na2CO3 (contaning NaCl)		Impact category	Unit	SSA-Process	Modified SSA-Process	This work	Damage category	Unit	SSA-Process	Modified SSA-Process	This work	Impact category	Unit	SSA-Process	Modified SSA-Process	This work		SSA-Process	Modified SSA-Process	This work
2-Theta (degree)	Intensity (a.u.)	Na2CO3 (JCPDS 37-0,451)		2-Theta (degree)	Intensity (a.u.)	Global warming	kg CO2 eq	1.75804	3.33562	1.32917	Total	mPt	48.81	91.7131	34.6904	Total	MJ	17.5216	38.5521	20.2068	Recovery rate	70	98	95
10	93	12.352	0	20	0	Stratospheric ozone depletion	kg CFC11 eq	2.32902e-07	5.28168e-07	8.96357e-07	Human health	mPt	46.2797	86.9497	32.5538	Non renewable, fossil	MJ	15.1226	30.8645	10.3479	NH3 independence	0	0	100
10.02	117	12.352	2	20.02	0	Ionizing radiation	kBq Co-60 eq	0.0497501	0.146109	0.0494761	Ecosystems	mPt	2.00675	3.76093	1.83562	Non-renewable, nuclear	MJ	0.933481	2.78709	0.930674	Low-carbon potential	29.0905	53.2766	100
10.04	119	12.352		20.04	0	Ozone formation, Human health	kg NOx eq	0.00350798	0.00853585	0.00324818	Resources	mPt	0.523544	1.00245	0.300884	Non-renewable, biomass	MJ	0.000481799	0.000292306	0.0013802	Energy-saving potential	100	61.7157	97.9586
10.06	103	14.902	0	20.06	0	Fine particulate matter formation	kg PM2.5 eq	0.00248644	0.00487434	0.00177733						Renewable, biomass	MJ	0.263507	0.39638	7.33023	Environmental sustainability	26.4334	41.8407	100
10.08	102	14.902	2	20.08	5	Ozone formation, Terrestrial ecosystems	kg NOx eq	0.00362466	0.0085983	0.00336582						Renewable, wind, solar, geothe	MJ	0.500506	2.06916	0.743277	Economic feasibility	50	60	95
10.1	107	14.902		20.1	0	Terrestrial acidification	kg SO2 eq	0.00579846	0.0108593	0.0038495						Renewable, water	MJ	0.700987	2.43468	0.853301
10.12	118	19.756	0	20.12	0	Freshwater eutrophication	kg P eq	0.000403585	0.000627947	0.000213107
10.14	110	19.756	2	20.14	0	Marine eutrophication	kg N eq	0.000885644	0.000110359	2.24994e-05
10.16	105	19.756		20.16	0	Terrestrial ecotoxicity	kg 1,4-DCB	4.46919	4.3603	1.38993
10.18	102	22.723	0	20.18	0	Freshwater ecotoxicity	kg 1,4-DCB	0.0454991	0.0464219	0.0126645
10.2	96	22.723	2	20.2	0	Marine ecotoxicity	kg 1,4-DCB	0.0601428	0.0627647	0.0176718
10.22	113	22.723		20.22	0	Human carcinogenic toxicity	kg 1,4-DCB	0.0651145	0.114811	0.0351271
10.24	96	23.516	0	20.24	0	Human non-carcinogenic toxicity	kg 1,4-DCB	1.09383	1.55544	0.502556
10.26	105	23.516	5	20.26	0	Land use	m2a crop eq	0.0244026	0.040037	0.174129
10.28	110	23.516		20.28	0	Mineral resource scarcity	kg Cu eq	0.00328094	0.00239392	0.000603257
10.3	124	26.033	0	20.3	0	Fossil resource scarcity	kg oil eq	0.326839	0.665765	0.22294
10.32	116	26.033	8	20.32	0	Water consumption	m3	0.0240671	0.0265756	0.0092638
10.34	117	26.033		20.34	1
10.36	118	27.593	0	20.36	10
10.38	119	27.593	12	20.38	0
10.4	129	27.593		20.4	2
10.42	106	30.147	0	20.42	1
10.44	122	30.147	100	20.44	3
10.46	122	30.147		20.46	0
10.48	95	33.026	0	20.48	0
10.5	91	33.026	15	20.5	0
10.52	116	33.026		20.52	0
10.54	127	34.182	0	20.54	0
10.56	120	34.182	30	20.56	0
10.58	113	34.182		20.58	0
10.6	134	34.439	0	20.6	0
10.62	114	34.439	40	20.62	0
10.64	97	34.439		20.64	5
10.66	125	35.235	0	20.66	0
10.68	119	35.235	60	20.68	0
10.7	109	35.235		20.7	0
10.72	100	37.999	0	20.72	0
10.74	106	37.999	70	20.74	0
10.76	111	37.999		20.76	0
10.78	133	38.541	0	20.78	0
10.8	119	38.541	7	20.8	0
10.82	112	38.541		20.82	7
10.84	122	39.966	0	20.84	0
10.86	124	39.966	35	20.86	0
10.88	123	39.966		20.88	0
10.9	122	41.107	0	20.9	0
10.92	125	41.107	20	20.92	0
10.94	123	41.107		20.94	7
10.96	108	41.483	0	20.96	0
10.98	96	41.483	35	20.98	0
11	97	41.483		21	0
11.02	129	42.401	0	21.02	0
11.04	113	42.401	3	21.04	2
11.06	127	42.401		21.06	6
11.08	114	42.632	0	21.08	0
11.1	111	42.632	2	21.1	0
11.12	113	42.632		21.12	19
11.14	118	44.461	0	21.14	12
11.16	124	44.461	8	21.16	0
11.18	133	44.461		21.18	0
11.2	110	46.308	0	21.2	7
11.22	108	46.308	6	21.22	12
11.24	107	46.308		21.24	0
11.26	110	46.483	0	21.26	0
11.28	126	46.483	0	21.28	1
11.3	115	46.483	18	21.3	6
11.32	132	46.483	18	21.32	2
11.34	109	46.483		21.34	7
11.36	114	46.483		21.36	0
11.38	118	47.045	0	21.38	0
11.4	115	47.045	4	21.4	0
11.42	126	47.045		21.42	1
11.44	148	48.266	0	21.44	0
11.46	115	48.266	20	21.46	5
11.48	118	48.266		21.48	10
11.5	111	49.239	0	21.5	1
11.52	105	49.239	2	21.52	20
11.54	109	49.239		21.54	16
11.56	131	50.794	0	21.56	0
11.58	128	50.794	3	21.58	0
11.6	104	50.794		21.6	1
11.62	119	53.58	0	21.62	5
11.64	132	53.58	0	21.64	3
11.66	123	53.58	10	21.66	16
11.68	128	53.58	10	21.68	0
11.7	121	53.58		21.7	5
11.72	126	53.58		21.72	0
11.74	107	54.581	0	21.74	6
11.76	126	54.581	0	21.76	6
11.78	107	54.581	8	21.78	4
11.8	119	54.581	8	21.8	0
11.82	115	54.581		21.82	4
11.84	122	54.581		21.84	6
11.86	141	55.403	0	21.86	11
11.88	117	55.403	3	21.88	14
11.9	116	55.403		21.9	0
11.92	116	56.289	0	21.92	0
11.94	125	56.289	6	21.94	0
11.96	136	56.289		21.96	5
11.98	125	57.05	0	21.98	6
12	132	57.05	5	22	0
12.02	113	57.05		22.02	0
12.04	117	58.477	0	22.04	5
12.06	113	58.477	0	22.06	14
12.08	128	58.477	5	22.08	0
12.1	135	58.477	5	22.1	0
12.12	129	58.477		22.12	0
12.14	111	58.477		22.14	4
12.16	132	58.969	0	22.16	10
12.18	120	58.969	0	22.18	1
12.2	117	58.969	6	22.2	1
12.22	119	58.969	6	22.22	6
12.24	128	58.969		22.24	3
12.26	120	58.969		22.26	10
12.28	119	59.471	0	22.28	7
12.3	121	59.471	2	22.3	16
12.32	132	59.471		22.32	3
12.34	127	60.457	0	22.34	0
12.36	128	60.457	5	22.36	0
12.38	119	60.457		22.38	1
12.4	124	60.676	0	22.4	18
12.42	120	60.676	5	22.42	13
12.44	120	60.676		22.44	4
12.46	124	61.981	0	22.46	0
12.48	117	61.981	6	22.48	12
12.5	118	61.981		22.5	4
12.52	117	62.679	0	22.52	0
12.54	119	62.679	17	22.54	2
12.56	123	62.679		22.56	17
12.58	136	63.93	0	22.58	3
12.6	134	63.93	0	22.6	4
12.62	117	63.93	5	22.62	1
12.64	133	63.93	5	22.64	3
12.66	112	63.93		22.66	15
12.68	119	63.93		22.68	3
12.7	150	64.727	0	22.7	1
12.72	143	64.727	2	22.72	0
12.74	130	64.727		22.74	0
12.76	132	67.415	0	22.76	18
12.78	111	67.415	5	22.78	2
12.8	112	67.415		22.8	0
12.82	115	69.405	0	22.82	1
12.84	125	69.405	2	22.84	22
12.86	127	69.405		22.86	20
12.88	135	69.997	0	22.88	9
12.9	135	69.997	2	22.9	0
12.92	121	69.997		22.92	0
12.94	125	71.714	0	22.94	1
12.96	134	71.714	2	22.96	0
12.98	136	71.714		22.98	10
13	131			23	18
13.02	119			23.02	4
13.04	127			23.04	2
13.06	148			23.06	4
13.08	142			23.08	18
13.1	113			23.1	19
13.12	147			23.12	7
13.14	127			23.14	8
13.16	108			23.16	0
13.18	127			23.18	14
13.2	134			23.2	12
13.22	147			23.22	15
13.24	151			23.24	0
13.26	144			23.26	0
13.28	138			23.28	6
13.3	133			23.3	5
13.32	139			23.32	9
13.34	121			23.34	5
13.36	119			23.36	7
13.38	114			23.38	8
13.4	137			23.4	0
13.42	131			23.42	10
13.44	118			23.44	1
13.46	156			23.46	3
13.48	133			23.48	0
13.5	147			23.5	2
13.52	151			23.52	8
13.54	131			23.54	15
13.56	142			23.56	14
13.58	137			23.58	11
13.6	143			23.6	6
13.62	150			23.62	12
13.64	130			23.64	16
13.66	138			23.66	15
13.68	133			23.68	10
13.7	145			23.7	10
13.72	121			23.72	0
13.74	137			23.74	0
13.76	128			23.76	0
13.78	135			23.78	6
13.8	125			23.8	4
13.82	125			23.82	7
13.84	132			23.84	14
13.86	141			23.86	8
13.88	133			23.88	5
13.9	149			23.9	6
13.92	127			23.92	20
13.94	137			23.94	7
13.96	130			23.96	14
13.98	147			23.98	0
14	151			24	9
14.02	129			24.02	5
14.04	132			24.04	8
14.06	144			24.06	1
14.08	135			24.08	0
14.1	133			24.1	3
14.12	113			24.12	0
14.14	141			24.14	5
14.16	136			24.16	6
14.18	139			24.18	4
14.2	128			24.2	12
14.22	125			24.22	11
14.24	139			24.24	4
14.26	138			24.26	6
14.28	154			24.28	6
14.3	133			24.3	11
14.32	140			24.32	3
14.34	125			24.34	6
14.36	122			24.36	5
14.38	127			24.38	8
14.4	134			24.4	24
14.42	136			24.42	12
14.44	137			24.44	6
14.46	125			24.46	0
14.48	139			24.48	0
14.5	120			24.5	12
14.52	131			24.52	16
14.54	129			24.54	11
14.56	121			24.56	7
14.58	139			24.58	3
14.6	124			24.6	0
14.62	148			24.62	5
14.64	130			24.64	12
14.66	134			24.66	3
14.68	157			24.68	8
14.7	153			24.7	2
14.72	148			24.72	2
14.74	154			24.74	1
14.76	137			24.76	6
14.78	155			24.78	1
14.8	145			24.8	0
14.82	125			24.82	0
14.84	142			24.84	6
14.86	162			24.86	11
14.88	128			24.88	15
14.9	155			24.9	6
14.92	139			24.92	1
14.94	149			24.94	0
14.96	155			24.96	4
14.98	132			24.98	0
15	141			25	13
15.02	148			25.02	12
15.04	129			25.04	8
15.06	165			25.06	3
15.08	149			25.08	1
15.1	134			25.1	0
15.12	153			25.12	7
15.14	166			25.14	1
15.16	159			25.16	6
15.18	165			25.18	5
15.2	158			25.2	0
15.22	150			25.22	11
15.24	163			25.24	17
15.26	154			25.26	9
15.28	170			25.28	1
15.3	171			25.3	4
15.32	133			25.32	9
15.34	160			25.34	1
15.36	157			25.36	7
15.38	149			25.38	12
15.4	141			25.4	10
15.42	136			25.42	0
15.44	165			25.44	0
15.46	147			25.46	3
15.48	148			25.48	8
15.5	124			25.5	11
15.52	151			25.52	4
15.54	157			25.54	9
15.56	166			25.56	1
15.58	129			25.58	9
15.6	138			25.6	0
15.62	153			25.62	2
15.64	152			25.64	2
15.66	148			25.66	10
15.68	161			25.68	9
15.7	160			25.7	0
15.72	148			25.72	0
15.74	143			25.74	0
15.76	148			25.76	2
15.78	156			25.78	2
15.8	137			25.8	0
15.82	162			25.82	0
15.84	143			25.84	2
15.86	155			25.86	2
15.88	176			25.88	7
15.9	159			25.9	11
15.92	148			25.92	13
15.94	163			25.94	17
15.96	151			25.96	6
15.98	164			25.98	2
16	149			26	12
16.02	181			26.02	13
16.04	147			26.04	27
16.06	161			26.06	25
16.08	151			26.08	18
16.1	164			26.1	23
16.12	150			26.12	22
16.14	151			26.14	26
16.16	153			26.16	9
16.18	156			26.18	2
16.2	157			26.2	1
16.22	160			26.22	13
16.24	154			26.24	7
16.26	167			26.26	5
16.28	147			26.28	2
16.3	161			26.3	0
16.32	153			26.32	0
16.34	166			26.34	1
16.36	143			26.36	7
16.38	166			26.38	1
16.4	176			26.4	0
16.42	143			26.42	2
16.44	166			26.44	12
16.46	145			26.46	7
16.48	153			26.48	9
16.5	158			26.5	0
16.52	168			26.52	0
16.54	151			26.54	7
16.56	161			26.56	4
16.58	152			26.58	5
16.6	153			26.6	15
16.62	179			26.62	6
16.64	167			26.64	4
16.66	152			26.66	6
16.68	161			26.68	4
16.7	168			26.7	1
16.72	157			26.72	6
16.74	170			26.74	3
16.76	182			26.76	11
16.78	193			26.78	1
16.8	174			26.8	5
16.82	168			26.82	2
16.84	165			26.84	5
16.86	187			26.86	0
16.88	175			26.88	14
16.9	184			26.9	0
16.92	181			26.92	1
16.94	180			26.94	7
16.96	157			26.96	16
16.98	182			26.98	0
17	170			27	10
17.02	160			27.02	10
17.04	181			27.04	2
17.06	161			27.06	3
17.08	183			27.08	0
17.1	172			27.1	21
17.12	192			27.12	1
17.14	187			27.14	4
17.16	164			27.16	6
17.18	168			27.18	1
17.2	171			27.2	11
17.22	188			27.22	8
17.24	171			27.24	9
17.26	166			27.26	8
17.28	184			27.28	18
17.3	161			27.3	11
17.32	158			27.32	7
17.34	172			27.34	11
17.36	179			27.36	27
17.38	170			27.38	26
17.4	166			27.4	33
17.42	167			27.42	11
17.44	183			27.44	18
17.46	173			27.46	17
17.48	173			27.48	19
17.5	178			27.5	21
17.52	199			27.52	16
17.54	177			27.54	9
17.56	178			27.56	15
17.58	176			27.58	24
17.6	170			27.6	31
17.62	205			27.62	35
17.64	179			27.64	32
17.66	175			27.66	29
17.68	193			27.68	12
17.7	182			27.7	20
17.72	182			27.72	17
17.74	174			27.74	20
17.76	178			27.76	14
17.78	181			27.78	15
17.8	189			27.8	9
17.82	200			27.82	6
17.84	204			27.84	3
17.86	191			27.86	0
17.88	189			27.88	7
17.9	187			27.9	6
17.92	199			27.92	8
17.94	188			27.94	14
17.96	179			27.96	17
17.98	178			27.98	7
18	178			28	7
18.02	195			28.02	0
18.04	184			28.04	0
18.06	180			28.06	8
18.08	178			28.08	9
18.1	163			28.1	9
18.12	197			28.12	7
18.14	202			28.14	11
18.16	181			28.16	0
18.18	192			28.18	0
18.2	176			28.2	0
18.22	198			28.22	0
18.24	187			28.24	4
18.26	186			28.26	10
18.28	186			28.28	7
18.3	192			28.3	12
18.32	207			28.32	2
18.34	204			28.34	6
18.36	195			28.36	0
18.38	204			28.38	1
18.4	208			28.4	7
18.42	203			28.42	7
18.44	197			28.44	11
18.46	189			28.46	8
18.48	199			28.48	1
18.5	200			28.5	0
18.52	192			28.52	1
18.54	179			28.54	1
18.56	182			28.56	9
18.58	182			28.58	8
18.6	214			28.6	7
18.62	213			28.62	6
18.64	190			28.64	11
18.66	228			28.66	5
18.68	206			28.68	4
18.7	191			28.7	7
18.72	204			28.72	2
18.74	200			28.74	3
18.76	202			28.76	3
18.78	209			28.78	3
18.8	230			28.8	0
18.82	192			28.82	0
18.84	216			28.84	0
18.86	208			28.86	3
18.88	214			28.88	8
18.9	190			28.9	9
18.92	212			28.92	3
18.94	197			28.94	3
18.96	201			28.96	7
18.98	193			28.98	0
19	202			29	10
19.02	166			29.02	6
19.04	210			29.04	8
19.06	212			29.06	7
19.08	209			29.08	9
19.1	191			29.1	13
19.12	205			29.12	5
19.14	198			29.14	3
19.16	244			29.16	5
19.18	211			29.18	0
19.2	211			29.2	9
19.22	197			29.22	0
19.24	230			29.24	3
19.26	234			29.26	7
19.28	238			29.28	17
19.3	208			29.3	25
19.32	205			29.32	23
19.34	229			29.34	21
19.36	212			29.36	4
19.38	215			29.38	12
19.4	218			29.4	6
19.42	211			29.42	8
19.44	229			29.44	1
19.46	194			29.46	0
19.48	205			29.48	9
19.5	217			29.5	9
19.52	230			29.52	4
19.54	224			29.54	15
19.56	235			29.56	7
19.58	249			29.58	18
19.6	277			29.6	2
19.62	265			29.62	0
19.64	255			29.64	0
19.66	256			29.66	0
19.68	244			29.68	14
19.7	288			29.7	11
19.72	288			29.72	15
19.74	260			29.74	13
19.76	266			29.76	3
19.78	268			29.78	0
19.8	259			29.8	7
19.82	267			29.82	10
19.84	258			29.84	18
19.86	255			29.86	22
19.88	257			29.88	4
19.9	237			29.9	2
19.92	233			29.92	15
19.94	217			29.94	7
19.96	218			29.96	26
19.98	253			29.98	33
20	229			30	37
20.02	239			30.02	51
20.04	227			30.04	77
20.06	194			30.06	98
20.08	234			30.08	108
20.1	215			30.1	144
20.12	214			30.12	151
20.14	215			30.14	156
20.16	224			30.16	155
20.18	227			30.18	154
20.2	212			30.2	122
20.22	213			30.22	92
20.24	226			30.24	38
20.26	222			30.26	16
20.28	235			30.28	17
20.3	225			30.3	4
20.32	222			30.32	7
20.34	226			30.34	7
20.36	237			30.36	10
20.38	206			30.38	16
20.4	225			30.4	18
20.42	234			30.42	9
20.44	233			30.44	4
20.46	228			30.46	4
20.48	238			30.48	0
20.5	227			30.5	0
20.52	221			30.52	4
20.54	227			30.54	6
20.56	232			30.56	6
20.58	221			30.58	14
20.6	233			30.6	4
20.62	221			30.62	19
20.64	222			30.64	5
20.66	229			30.66	4
20.68	223			30.68	3
20.7	224			30.7	0
20.72	220			30.72	0
20.74	207			30.74	9
20.76	210			30.76	8
20.78	219			30.78	7
20.8	221			30.8	17
20.82	228			30.82	19
20.84	246			30.84	14
20.86	230			30.86	17
20.88	223			30.88	8
20.9	220			30.9	4
20.92	234			30.92	0
20.94	229			30.94	0
20.96	217			30.96	1
20.98	228			30.98	9
21	237			31	6
21.02	262			31.02	0
21.04	247			31.04	0
21.06	270			31.06	6
21.08	272			31.08	3
21.1	250			31.1	9
21.12	256			31.12	18
21.14	247			31.14	5
21.16	221			31.16	2
21.18	215			31.18	0
21.2	211			31.2	0
21.22	206			31.22	10
21.24	224			31.24	0
21.26	226			31.26	9
21.28	218			31.28	3
21.3	208			31.3	6
21.32	226			31.32	0
21.34	228			31.34	7
21.36	232			31.36	9
21.38	217			31.38	1
21.4	234			31.4	12
21.42	251			31.42	6
21.44	265			31.44	3
21.46	258			31.46	9
21.48	279			31.48	5
21.5	247			31.5	6
21.52	253			31.52	9
21.54	243			31.54	15
21.56	236			31.56	29
21.58	220			31.58	37
21.6	236			31.6	70
21.62	220			31.62	74
21.64	222			31.64	108
21.66	208			31.66	143
21.68	220			31.68	180
21.7	236			31.7	213
21.72	201			31.72	226
21.74	220			31.74	216
21.76	246			31.76	163
21.78	210			31.78	108
21.8	219			31.8	43
21.82	204			31.82	13
21.84	207			31.84	12
21.86	190			31.86	6
21.88	204			31.88	12
21.9	192			31.9	8
21.92	193			31.92	9
21.94	183			31.94	10
21.96	212			31.96	8
21.98	215			31.98	4
22	225			32	1
22.02	186			32.02	0
22.04	206			32.04	0
22.06	197			32.06	4
22.08	199			32.08	11
22.1	174			32.1	9
22.12	197			32.12	2
22.14	200			32.14	12
22.16	201			32.16	0
22.18	194			32.18	0
22.2	196			32.2	3
22.22	201			32.22	0
22.24	188			32.24	5
22.26	178			32.26	7
22.28	181			32.28	8
22.3	186			32.3	12
22.32	212			32.32	1
22.34	199			32.34	0
22.36	196			32.36	0
22.38	206			32.38	0
22.4	204			32.4	8
22.42	189			32.42	2
22.44	180			32.44	8
22.46	192			32.46	24
22.48	191			32.48	9
22.5	185			32.5	13
22.52	226			32.52	18
22.54	181			32.54	13
22.56	193			32.56	8
22.58	189			32.58	3
22.6	194			32.6	9
22.62	181			32.62	9
22.64	191			32.64	10
22.66	183			32.66	0
22.68	173			32.68	9
22.7	217			32.7	1
22.72	229			32.72	4
22.74	180			32.74	9
22.76	228			32.76	0
22.78	245			32.78	0
22.8	217			32.8	4
22.82	239			32.82	5
22.84	249			32.84	0
22.86	261			32.86	4
22.88	265			32.88	12
22.9	242			32.9	9
22.92	209			32.92	5
22.94	223			32.94	15
22.96	212			32.96	12
22.98	172			32.98	22
23	201			33	38
23.02	198			33.02	35
23.04	177			33.04	32
23.06	185			33.06	35
23.08	174			33.08	36
23.1	179			33.1	25
23.12	208			33.12	25
23.14	195			33.14	29
23.16	185			33.16	19
23.18	200			33.18	27
23.2	156			33.2	21
23.22	161			33.22	15
23.24	186			33.24	14
23.26	190			33.26	22
23.28	178			33.28	0
23.3	172			33.3	8
23.32	188			33.32	12
23.34	206			33.34	10
23.36	176			33.36	16
23.38	199			33.38	6
23.4	188			33.4	8
23.42	191			33.42	16
23.44	212			33.44	6
23.46	225			33.46	1
23.48	220			33.48	14
23.5	224			33.5	5
23.52	237			33.52	10
23.54	267			33.54	10
23.56	266			33.56	2
23.58	260			33.58	0
23.6	286			33.6	14
23.62	312			33.62	5
23.64	309			33.64	15
23.66	329			33.66	8
23.68	303			33.68	0
23.7	266			33.7	6
23.72	247			33.72	8
23.74	225			33.74	1
23.76	205			33.76	5
23.78	231			33.78	5
23.8	191			33.8	2
23.82	184			33.82	4
23.84	169			33.84	8
23.86	157			33.86	0
23.88	166			33.88	1
23.9	157			33.9	5
23.92	163			33.92	8
23.94	155			33.94	13
23.96	169			33.96	8
23.98	143			33.98	16
24	155			34	11
24.02	168			34.02	8
24.04	174			34.04	20
24.06	165			34.06	20
24.08	146			34.08	24
24.1	158			34.1	26
24.12	154			34.12	19
24.14	148			34.14	26
24.16	145			34.16	50
24.18	166			34.18	72
24.2	154			34.2	102
24.22	160			34.22	105
24.24	173			34.24	77
24.26	172			34.26	73
24.28	167			34.28	61
24.3	159			34.3	31
24.32	146			34.32	46
24.34	157			34.34	35
24.36	152			34.36	20
24.38	147			34.38	30
24.4	162			34.4	27
24.42	160			34.42	29
24.44	150			34.44	44
24.46	136			34.46	71
24.48	152			34.48	65
24.5	137			34.5	83
24.52	157			34.52	74
24.54	158			34.54	47
24.56	154			34.56	63
24.58	129			34.58	64
24.6	128			34.6	63
24.62	134			34.62	55
24.64	148			34.64	44
24.66	151			34.66	32
24.68	141			34.68	27
24.7	150			34.7	20
24.72	145			34.72	18
24.74	151			34.74	11
24.76	136			34.76	12
24.78	130			34.78	11
24.8	156			34.8	4
24.82	146			34.82	18
24.84	147			34.84	1
24.86	140			34.86	3
24.88	148			34.88	6
24.9	154			34.9	10
24.92	139			34.92	7
24.94	139			34.94	16
24.96	142			34.96	13
24.98	137			34.98	13
25	144			35	0
25.02	130			35.02	6
25.04	132			35.04	3
25.06	131			35.06	14
25.08	154			35.08	7
25.1	150			35.1	12
25.12	147			35.12	27
25.14	153			35.14	55
25.16	137			35.16	60
25.18	145			35.18	68
25.2	141			35.2	85
25.22	148			35.22	88
25.24	149			35.24	88
25.26	135			35.26	106
25.28	149			35.28	101
25.3	159			35.3	102
25.32	168			35.32	73
25.34	180			35.34	36
25.36	162			35.36	20
25.38	162			35.38	18
25.4	147			35.4	20
25.42	159			35.42	14
25.44	151			35.44	11
25.46	159			35.46	4
25.48	174			35.48	4
25.5	165			35.5	6
25.52	157			35.52	1
25.54	174			35.54	2
25.56	173			35.56	6
25.58	152			35.58	4
25.6	164			35.6	7
25.62	159			35.62	6
25.64	174			35.64	0
25.66	181			35.66	0
25.68	180			35.68	3
25.7	173			35.7	6
25.72	157			35.72	0
25.74	153			35.74	2
25.76	165			35.76	0
25.78	185			35.78	0
25.8	177			35.8	0
25.82	176			35.82	0
25.84	185			35.84	1
25.86	181			35.86	0
25.88	220			35.88	5
25.9	205			35.9	0
25.92	227			35.92	0
25.94	262			35.94	3
25.96	248			35.96	0
25.98	285			35.98	0
26	308			36	0
26.02	355			36.02	13
26.04	373			36.04	2
26.06	396			36.06	0
26.08	434			36.08	0
26.1	450			36.1	0
26.12	407			36.12	0
26.14	372			36.14	0
26.16	367			36.16	0
26.18	335			36.18	0
26.2	300			36.2	0
26.22	240			36.22	0
26.24	220			36.24	1
26.26	203			36.26	0
26.28	178			36.28	9
26.3	168			36.3	9
26.32	174			36.32	3
26.34	145			36.34	4
26.36	168			36.36	6
26.38	157			36.38	0
26.4	165			36.4	0
26.42	154			36.42	0
26.44	147			36.44	5
26.46	139			36.46	0
26.48	156			36.48	0
26.5	133			36.5	0
26.52	141			36.52	0
26.54	140			36.54	0
26.56	132			36.56	0
26.58	139			36.58	6
26.6	130			36.6	6
26.62	132			36.62	5
26.64	125			36.64	8
26.66	135			36.66	0
26.68	152			36.68	0
26.7	138			36.7	0
26.72	124			36.72	0
26.74	158			36.74	0
26.76	139			36.76	6
26.78	125			36.78	5
26.8	142			36.8	9
26.82	126			36.82	0
26.84	106			36.84	3
26.86	131			36.86	9
26.88	137			36.88	11
26.9	147			36.9	7
26.92	130			36.92	19
26.94	124			36.94	14
26.96	129			36.96	20
26.98	124			36.98	13
27	128			37	19
27.02	140			37.02	1
27.04	161			37.04	14
27.06	162			37.06	0
27.08	148			37.08	1
27.1	143			37.1	0
27.12	120			37.12	19
27.14	128			37.14	4
27.16	152			37.16	2
27.18	154			37.18	12
27.2	170			37.2	5
27.22	151			37.22	3
27.24	127			37.24	4
27.26	140			37.26	1
27.28	148			37.28	0
27.3	166			37.3	0
27.32	161			37.32	11
27.34	157			37.34	5
27.36	179			37.36	7
27.38	202			37.38	8
27.4	223			37.4	12
27.42	225			37.42	5
27.44	227			37.44	12
27.46	226			37.46	2
27.48	241			37.48	2
27.5	250			37.5	17
27.52	283			37.52	14
27.54	323			37.54	10
27.56	355			37.56	3
27.58	400			37.58	12
27.6	432			37.6	0
27.62	463			37.62	3
27.64	494			37.64	3
27.66	531			37.66	12
27.68	520			37.68	0
27.7	499			37.7	12
27.72	430			37.72	12
27.74	385			37.74	15
27.76	316			37.76	18
27.78	292			37.78	36
27.8	243			37.8	30
27.82	202			37.82	39
27.84	206			37.84	42
27.86	205			37.86	49
27.88	170			37.88	56
27.9	156			37.9	60
27.92	153			37.92	82
27.94	139			37.94	128
27.96	136			37.96	112
27.98	152			37.98	131
28	134			38	158
28.02	152			38.02	144
28.04	138			38.04	112
28.06	135			38.06	107
28.08	127			38.08	63
28.1	136			38.1	57
28.12	136			38.12	48
28.14	150			38.14	31
28.16	117			38.16	20
28.18	121			38.18	19
28.2	141			38.2	21
28.22	141			38.22	16
28.24	129			38.24	24
28.26	135			38.26	20
28.28	122			38.28	16
28.3	121			38.3	6
28.32	134			38.32	0
28.34	133			38.34	0
28.36	139			38.36	0
28.38	140			38.38	10
28.4	147			38.4	1
28.42	133			38.42	9
28.44	123			38.44	6
28.46	136			38.46	13
28.48	143			38.48	11
28.5	148			38.5	8
28.52	149			38.52	0
28.54	128			38.54	16
28.56	131			38.56	3
28.58	159			38.58	2
28.6	175			38.6	0
28.62	149			38.62	0
28.64	163			38.64	0
28.66	155			38.66	8
28.68	145			38.68	7
28.7	151			38.7	0
28.72	154			38.72	12
28.74	166			38.74	0
28.76	178			38.76	0
28.78	165			38.78	0
28.8	150			38.8	1
28.82	173			38.82	0
28.84	183			38.84	0
28.86	177			38.86	0
28.88	219			38.88	0
28.9	212			38.9	0
28.92	225			38.92	0
28.94	211			38.94	0
28.96	220			38.96	0
28.98	201			38.98	0
29	213			39	1
29.02	156			39.02	0
29.04	171			39.04	0
29.06	158			39.06	1
29.08	167			39.08	2
29.1	170			39.1	0
29.12	146			39.12	0
29.14	150			39.14	0
29.16	152			39.16	0
29.18	172			39.18	1
29.2	174			39.2	5
29.22	178			39.22	0
29.24	194			39.24	4
29.26	188			39.26	0
29.28	184			39.28	0
29.3	184			39.3	0
29.32	188			39.32	1
29.34	199			39.34	0
29.36	182			39.36	0
29.38	173			39.38	0
29.4	198			39.4	10
29.42	176			39.42	0
29.44	189			39.44	3
29.46	191			39.46	0
29.48	194			39.48	0
29.5	219			39.5	0
29.52	205			39.52	1
29.54	213			39.54	10
29.56	214			39.56	1
29.58	216			39.58	0
29.6	218			39.6	7
29.62	206			39.62	5
29.64	206			39.64	13
29.66	212			39.66	11
29.68	268			39.68	0
29.7	252			39.7	0
29.72	251			39.72	12
29.74	239			39.74	6
29.76	279			39.76	15
29.78	272			39.78	14
29.8	304			39.8	21
29.82	305			39.82	30
29.84	321			39.84	48
29.86	356			39.86	56
29.88	383			39.88	66
29.9	382			39.9	57
29.92	453			39.92	72
29.94	559			39.94	63
29.96	683			39.96	59
29.98	802			39.98	70
30	978			40	58
30.02	1210			40.02	36
30.04	1413			40.04	35
30.06	1758			40.06	28
30.08	2159			40.08	9
30.1	2667			40.1	24
30.12	3003			40.12	25
30.14	3458			40.14	5
30.16	3878			40.16	8
30.18	4039			40.18	7
30.2	3932			40.2	1
30.22	3440			40.22	0
30.24	2810			40.24	10
30.26	2453			40.26	11
30.28	1931			40.28	11
30.3	1485			40.3	10
30.32	1040			40.32	13
30.34	728			40.34	3
30.36	570			40.36	2
30.38	466			40.38	2
30.4	417			40.4	7
30.42	407			40.42	9
30.44	355			40.44	14
30.46	351			40.46	0
30.48	354			40.48	5
30.5	325			40.5	4
30.52	303			40.52	1
30.54	280			40.54	0
30.56	275			40.56	3
30.58	201			40.58	14
30.6	196			40.6	1
30.62	186			40.62	0
30.64	178			40.64	0
30.66	174			40.66	3
30.68	174			40.68	2
30.7	191			40.7	2
30.72	152			40.72	0
30.74	161			40.74	10
30.76	156			40.76	6
30.78	152			40.78	1
30.8	136			40.8	13
30.82	127			40.82	14
30.84	153			40.84	11
30.86	156			40.86	5
30.88	161			40.88	12
30.9	150			40.9	8
30.92	155			40.92	6
30.94	166			40.94	6
30.96	133			40.96	8
30.98	166			40.98	16
31	162			41	20
31.02	176			41.02	30
31.04	153			41.04	36
31.06	159			41.06	24
31.08	151			41.08	42
31.1	163			41.1	52
31.12	162			41.12	50
31.14	164			41.14	66
31.16	146			41.16	74
31.18	158			41.18	86
31.2	140			41.2	37
31.22	131			41.22	33
31.24	123			41.24	14
31.26	127			41.26	16
31.28	139			41.28	15
31.3	153			41.3	20
31.32	131			41.32	20
31.34	134			41.34	23
31.36	124			41.36	13
31.38	117			41.38	33
31.4	109			41.4	28
31.42	120			41.42	36
31.44	129			41.44	45
31.46	126			41.46	44
31.48	122			41.48	58
31.5	117			41.5	82
31.52	134			41.52	79
31.54	140			41.54	69
31.56	140			41.56	95
31.58	128			41.58	65
31.6	143			41.6	18
31.62	163			41.62	20
31.64	186			41.64	27
31.66	161			41.66	6
31.68	175			41.68	3
31.7	199			41.7	11
31.72	226			41.72	19
31.74	263			41.74	1
31.76	259			41.76	3
31.78	245			41.78	14
31.8	224			41.8	0
31.82	220			41.82	0
31.84	222			41.84	0
31.86	156			41.86	1
31.88	170			41.88	5
31.9	170			41.9	0
31.92	153			41.92	6
31.94	136			41.94	6
31.96	145			41.96	5
31.98	149			41.98	4
32	145			42	1
32.02	138			42.02	0
32.04	135			42.04	3
32.06	135			42.06	3
32.08	148			42.08	9
32.1	135			42.1	5
32.12	143			42.12	0
32.14	155			42.14	13
32.16	162			42.16	9
32.18	147			42.18	6
32.2	156			42.2	5
32.22	167			42.22	0
32.24	159			42.24	0
32.26	137			42.26	0
32.28	138			42.28	0
32.3	159			42.3	7
32.32	140			42.32	1
32.34	149			42.34	8
32.36	158			42.36	11
32.38	169			42.38	11
32.4	163			42.4	12
32.42	168			42.42	2
32.44	209			42.44	7
32.46	203			42.46	13
32.48	200			42.48	3
32.5	194			42.5	0
32.52	207			42.52	3
32.54	172			42.54	5
32.56	170			42.56	6
32.58	187			42.58	4
32.6	179			42.6	5
32.62	163			42.62	5
32.64	154			42.64	4
32.66	136			42.66	7
32.68	149			42.68	4
32.7	142			42.7	5
32.72	158			42.72	7
32.74	183			42.74	18
32.76	169			42.76	4
32.78	161			42.78	3
32.8	157			42.8	6
32.82	180			42.82	0
32.84	198			42.84	0
32.86	218			42.86	0
32.88	220			42.88	21
32.9	260			42.9	2
32.92	248			42.92	1
32.94	299			42.94	10
32.96	369			42.96	12
32.98	402			42.98	0
33	486			43	4
33.02	563			43.02	0
33.04	601			43.04	4
33.06	653			43.06	0
33.08	744			43.08	0
33.1	713			43.1	11
33.12	715			43.12	5
33.14	666			43.14	0
33.16	698			43.16	10
33.18	619			43.18	16
33.2	577			43.2	7
33.22	575			43.22	10
33.24	493			43.24	13
33.26	447			43.26	7
33.28	387			43.28	2
33.3	327			43.3	2
33.32	277			43.32	1
33.34	266			43.34	1
33.36	239			43.36	2
33.38	224			43.38	2
33.4	242			43.4	4
33.42	206			43.42	7
33.44	197			43.44	7
33.46	205			43.46	8
33.48	182			43.48	5
33.5	183			43.5	12
33.52	152			43.52	9
33.54	174			43.54	13
33.56	179			43.56	6
33.58	177			43.58	5
33.6	171			43.6	5
33.62	164			43.62	0
33.64	155			43.64	2
33.66	164			43.66	0
33.68	178			43.68	0
33.7	171			43.7	9
33.72	192			43.72	14
33.74	166			43.74	6
33.76	179			43.76	4
33.78	186			43.78	4
33.8	172			43.8	0
33.82	159			43.82	0
33.84	200			43.84	10
33.86	195			43.86	3
33.88	187			43.88	1
33.9	212			43.9	2
33.92	216			43.92	12
33.94	199			43.94	7
33.96	225			43.96	0
33.98	256			43.98	3
34	285			44	8
34.02	289			44.02	0
34.04	306			44.04	1
34.06	387			44.06	6
34.08	455			44.08	5
34.1	504			44.1	3
34.12	602			44.12	4
34.14	725			44.14	9
34.16	887			44.16	6
34.18	1103			44.18	2
34.2	1327			44.2	1
34.22	1470			44.22	5
34.24	1557			44.24	6
34.26	1577			44.26	7
34.28	1500			44.28	3
34.3	1321			44.3	0
34.32	1248			44.32	0
34.34	1106			44.34	4
34.36	1007			44.36	7
34.38	909			44.38	11
34.4	934			44.4	17
34.42	860			44.42	14
34.44	907			44.44	16
34.46	1016			44.46	22
34.48	1052			44.48	18
34.5	1213			44.5	14
34.52	1345			44.52	11
34.54	1421			44.54	17
34.56	1382			44.56	27
34.58	1389			44.58	18
34.6	1261			44.6	29
34.62	1197			44.62	20
34.64	1073			44.64	16
34.66	992			44.66	15
34.68	864			44.68	6
34.7	777			44.7	4
34.72	650			44.72	2
34.74	595			44.74	1
34.76	585			44.76	5
34.78	498			44.78	5
34.8	470			44.8	5
34.82	394			44.82	10
34.84	427			44.84	16
34.86	389			44.86	22
34.88	412			44.88	9
34.9	405			44.9	7
34.92	384			44.92	9
34.94	420			44.94	10
34.96	382			44.96	9
34.98	399			44.98	7
35	391			45	13
35.02	400			45.02	5
35.04	490			45.04	3
35.06	529			45.06	6
35.08	587			45.08	10
35.1	664			45.1	8
35.12	754			45.12	8
35.14	872			45.14	8
35.16	1064			45.16	6
35.18	1215			45.18	0
35.2	1540			45.2	0
35.22	1815			45.22	16
35.24	2169			45.24	12
35.26	2447			45.26	22
35.28	2583			45.28	36
35.3	2412			45.3	33
35.32	2187			45.32	51
35.34	1883			45.34	32
35.36	1687			45.36	36
35.38	1419			45.38	54
35.4	1159			45.4	69
35.42	904			45.42	90
35.44	647			45.44	83
35.46	489			45.46	87
35.48	395			45.48	79
35.5	355			45.5	58
35.52	321			45.52	40
35.54	262			45.54	25
35.56	253			45.56	16
35.58	257			45.58	15
35.6	192			45.6	13
35.62	203			45.62	6
35.64	188			45.64	3
35.66	185			45.66	3
35.68	185			45.68	15
35.7	182			45.7	2
35.72	193			45.72	0
35.74	194			45.74	0
35.76	186			45.76	7
35.78	161			45.78	13
35.8	173			45.8	5
35.82	147			45.82	4
35.84	150			45.84	4
35.86	178			45.86	5
35.88	177			45.88	11
35.9	174			45.9	1
35.92	160			45.92	0
35.94	177			45.94	0
35.96	181			45.96	5
35.98	161			45.98	3
36	169			46	2
36.02	168			46.02	4
36.04	167			46.04	13
36.06	160			46.06	0
36.08	168			46.08	0
36.1	173			46.1	4
36.12	157			46.12	0
36.14	154			46.14	2
36.16	154			46.16	0
36.18	152			46.18	7
36.2	142			46.2	4
36.22	137			46.22	0
36.24	132			46.24	0
36.26	149			46.26	13
36.28	150			46.28	17
36.3	142			46.3	11
36.32	158			46.32	15
36.34	160			46.34	21
36.36	154			46.36	27
36.38	151			46.38	19
36.4	147			46.4	12
36.42	142			46.42	14
36.44	157			46.44	25
36.46	161			46.46	16
36.48	150			46.48	12
36.5	174			46.5	41
36.52	162			46.52	45
36.54	202			46.54	55
36.56	166			46.56	55
36.58	172			46.58	52
36.6	179			46.6	47
36.62	192			46.62	44
36.64	173			46.64	26
36.66	174			46.66	1
36.68	182			46.68	9
36.7	182			46.7	4
36.72	187			46.72	10
36.74	160			46.74	12
36.76	175			46.76	6
36.78	163			46.78	13
36.8	166			46.8	17
36.82	184			46.82	14
36.84	190			46.84	9
36.86	190			46.86	10
36.88	197			46.88	0
36.9	212			46.9	3
36.92	228			46.92	0
36.94	241			46.94	2
36.96	252			46.96	11
36.98	240			46.98	15
37	233			47	9
37.02	229			47.02	16
37.04	262			47.04	8
37.06	246			47.06	11
37.08	232			47.08	6
37.1	219			47.1	5
37.12	227			47.12	6
37.14	221			47.14	0
37.16	213			47.16	10
37.18	230			47.18	3
37.2	217			47.2	0
37.22	187			47.22	4
37.24	242			47.24	4
37.26	221			47.26	1
37.28	235			47.28	0
37.3	235			47.3	3
37.32	237			47.32	0
37.34	250			47.34	0
37.36	249			47.36	0
37.38	253			47.38	0
37.4	267			47.4	3
37.42	264			47.42	0
37.44	288			47.44	0
37.46	329			47.46	6
37.48	326			47.48	4
37.5	362			47.5	13
37.52	325			47.52	6
37.54	353			47.54	2
37.56	372			47.56	0
37.58	395			47.58	0
37.6	394			47.6	0
37.62	400			47.62	0
37.64	422			47.64	4
37.66	404			47.66	7
37.68	456			47.68	9
37.7	456			47.7	8
37.72	468			47.72	12
37.74	520			47.74	9
37.76	562			47.76	8
37.78	609			47.78	0
37.8	705			47.8	0
37.82	793			47.82	0
37.84	919			47.84	8
37.86	1062			47.86	0
37.88	1291			47.88	0
37.9	1416			47.9	5
37.92	1604			47.92	4
37.94	1776			47.94	12
37.96	1945			47.96	0
37.98	2184			47.98	0
38	2269			48	0
38.02	2384			48.02	7
38.04	2438			48.04	4
38.06	2267			48.06	11
38.08	2051			48.08	14
38.1	1847			48.1	15
38.12	1735			48.12	11
38.14	1482			48.14	14
38.16	1375			48.16	17
38.18	1093			48.18	37
38.2	936			48.2	26
38.22	783			48.22	38
38.24	661			48.24	55
38.26	539			48.26	57
38.28	501			48.28	68
38.3	474			48.3	62
38.32	447			48.32	55
38.34	408			48.34	40
38.36	368			48.36	19
38.38	366			48.38	21
38.4	349			48.4	23
38.42	339			48.42	5
38.44	367			48.44	12
38.46	329			48.46	8
38.48	368			48.48	15
38.5	310			48.5	10
38.52	338			48.52	8
38.54	346			48.54	0
38.56	360			48.56	11
38.58	330			48.58	0
38.6	306			48.6	0
38.62	284			48.62	8
38.64	301			48.64	2
38.66	297			48.66	6
38.68	250			48.68	2
38.7	232			48.7	5
38.72	217			48.72	10
38.74	198			48.74	4
38.76	183			48.76	1
38.78	189			48.78	0
38.8	211			48.8	5
38.82	196			48.82	7
38.84	183			48.84	0
38.86	179			48.86	6
38.88	172			48.88	2
38.9	156			48.9	3
38.92	180			48.92	0
38.94	182			48.94	0
38.96	193			48.96	4
38.98	202			48.98	10
39	169			49	6
39.02	166			49.02	2
39.04	188			49.04	10
39.06	181			49.06	2
39.08	169			49.08	14
39.1	165			49.1	9
39.12	166			49.12	3
39.14	163			49.14	14
39.16	182			49.16	9
39.18	180			49.18	2
39.2	173			49.2	3
39.22	176			49.22	2
39.24	171			49.24	11
39.26	175			49.26	6
39.28	163			49.28	11
39.3	171			49.3	18
39.32	188			49.32	12
39.34	184			49.34	9
39.36	160			49.36	5
39.38	173			49.38	0
39.4	166			49.4	0
39.42	164			49.42	0
39.44	173			49.44	1
39.46	178			49.46	0
39.48	176			49.48	1
39.5	186			49.5	8
39.52	202			49.52	4
39.54	210			49.54	3
39.56	213			49.56	8
39.58	197			49.58	4
39.6	242			49.6	0
39.62	231			49.62	0
39.64	242			49.64	2
39.66	267			49.66	4
39.68	310			49.68	2
39.7	274			49.7	2
39.72	308			49.72	2
39.74	367			49.74	6
39.76	394			49.76	0
39.78	489			49.78	2
39.8	501			49.8	0
39.82	595			49.82	0
39.84	657			49.84	0
39.86	752			49.86	0
39.88	835			49.88	0
39.9	929			49.9	0
39.92	1057			49.92	2
39.94	1145			49.94	6
39.96	1213			49.96	2
39.98	1227			49.98	5
40	1189			50	6
40.02	1082			50.02	2
40.04	1001			50.04	0
40.06	835			50.06	5
40.08	785			50.08	0
40.1	660			50.1	0
40.12	613			50.12	5
40.14	512			50.14	2
40.16	453			50.16	3
40.18	388			50.18	10
40.2	348			50.2	1
40.22	315			50.22	4
40.24	270			50.24	2
40.26	255			50.26	0
40.28	217			50.28	4
40.3	216			50.3	5
40.32	197			50.32	1
40.34	191			50.34	11
40.36	184			50.36	10
40.38	168			50.38	6
40.4	150			50.4	11
40.42	161			50.42	8
40.44	156			50.44	0
40.46	156			50.46	0
40.48	162			50.48	3
40.5	147			50.5	0
40.52	154			50.52	11
40.54	152			50.54	4
40.56	138			50.56	0
40.58	151			50.58	1
40.6	148			50.6	0
40.62	129			50.62	1
40.64	148			50.64	0
40.66	159			50.66	0
40.68	141			50.68	9
40.7	150			50.7	18
40.72	150			50.72	8
40.74	170			50.74	10
40.76	157			50.76	12
40.78	138			50.78	17
40.8	161			50.8	12
40.82	158			50.82	3
40.84	192			50.84	2
40.86	189			50.86	1
40.88	195			50.88	4
40.9	198			50.9	6
40.92	232			50.92	0
40.94	227			50.94	10
40.96	242			50.96	7
40.98	279			50.98	0
41	318			51	1
41.02	393			51.02	0
41.04	454			51.04	3
41.06	550			51.06	0
41.08	672			51.08	0
41.1	838			51.1	2
41.12	941			51.12	12
41.14	1028			51.14	3
41.16	1135			51.16	2
41.18	1095			51.18	11
41.2	1104			51.2	13
41.22	1005			51.22	8
41.24	937			51.24	7
41.26	879			51.26	0
41.28	807			51.28	0
41.3	764			51.3	3
41.32	706			51.32	1
41.34	696			51.34	3
41.36	676			51.36	0
41.38	677			51.38	3
41.4	699			51.4	6
41.42	788			51.42	2
41.44	905			51.44	0
41.46	987			51.46	0
41.48	1076			51.48	8
41.5	1226			51.5	0
41.52	1291			51.52	0
41.54	1318			51.54	2
41.56	1253			51.56	5
41.58	1121			51.58	8
41.6	1010			51.6	1
41.62	921			51.62	0
41.64	857			51.64	5
41.66	829			51.66	5
41.68	657			51.68	4
41.7	513			51.7	13
41.72	398			51.72	7
41.74	364			51.74	3
41.76	343			51.76	0
41.78	296			51.78	0
41.8	228			51.8	0
41.82	206			51.82	6
41.84	224			51.84	5
41.86	188			51.86	0
41.88	192			51.88	6
41.9	209			51.9	5
41.92	187			51.92	0
41.94	194			51.94	0
41.96	188			51.96	0
41.98	173			51.98	0
42	166			52	0
42.02	144			52.02	0
42.04	151			52.04	0
42.06	166			52.06	10
42.08	160			52.08	7
42.1	139			52.1	3
42.12	167			52.12	2
42.14	169			52.14	11
42.16	153			52.16	5
42.18	171			52.18	7
42.2	154			52.2	3
42.22	163			52.22	7
42.24	156			52.24	10
42.26	152			52.26	1
42.28	193			52.28	1
42.3	185			52.3	12
42.32	190			52.32	2
42.34	196			52.34	5
42.36	208			52.36	0
42.38	204			52.38	0
42.4	231			52.4	5
42.42	218			52.42	5
42.44	250			52.44	0
42.46	219			52.46	10
42.48	221			52.48	3
42.5	215			52.5	3
42.52	221			52.52	4
42.54	196			52.54	3
42.56	208			52.56	0
42.58	188			52.58	11
42.6	208			52.6	2
42.62	211			52.62	4
42.64	208			52.64	2
42.66	193			52.66	6
42.68	204			52.68	6
42.7	202			52.7	0
42.72	215			52.72	0
42.74	187			52.74	5
42.76	173			52.76	4
42.78	197			52.78	0
42.8	183			52.8	0
42.82	178			52.82	5
42.84	177			52.84	9
42.86	156			52.86	0
42.88	180			52.88	9
42.9	184			52.9	8
42.92	169			52.92	6
42.94	147			52.94	6
42.96	137			52.96	5
42.98	156			52.98	7
43	142			53	7
43.02	132			53.02	4
43.04	143			53.04	0
43.06	144			53.06	0
43.08	135			53.08	4
43.1	125			53.1	0
43.12	133			53.12	3
43.14	128			53.14	5
43.16	125			53.16	2
43.18	157			53.18	6
43.2	136			53.2	5
43.22	141			53.22	11
43.24	126			53.24	4
43.26	114			53.26	0
43.28	125			53.28	0
43.3	135			53.3	9
43.32	117			53.32	11
43.34	123			53.34	5
43.36	129			53.36	15
43.38	121			53.38	15
43.4	105			53.4	18
43.42	120			53.42	22
43.44	93			53.44	8
43.46	96			53.46	14
43.48	119			53.48	22
43.5	110			53.5	13
43.52	105			53.52	22
43.54	104			53.54	17
43.56	122			53.56	24
43.58	96			53.58	25
43.6	114			53.6	26
43.62	129			53.62	20
43.64	129			53.64	12
43.66	107			53.66	11
43.68	113			53.68	6
43.7	109			53.7	13
43.72	108			53.72	6
43.74	124			53.74	1
43.76	127			53.76	2
43.78	126			53.78	8
43.8	127			53.8	7
43.82	127			53.82	12
43.84	121			53.84	7
43.86	122			53.86	11
43.88	121			53.88	9
43.9	131			53.9	6
43.92	135			53.92	5
43.94	154			53.94	4
43.96	150			53.96	0
43.98	136			53.98	8
44	145			54	8
44.02	150			54.02	7
44.04	146			54.04	0
44.06	145			54.06	0
44.08	149			54.08	6
44.1	151			54.1	0
44.12	171			54.12	4
44.14	146			54.14	1
44.16	159			54.16	3
44.18	165			54.18	0
44.2	168			54.2	3
44.22	178			54.22	0
44.24	182			54.24	7
44.26	186			54.26	5
44.28	186			54.28	5
44.3	181			54.3	20
44.32	178			54.32	10
44.34	203			54.34	10
44.36	235			54.36	12
44.38	244			54.38	13
44.4	253			54.4	9
44.42	272			54.42	15
44.44	263			54.44	10
44.46	252			54.46	10
44.48	299			54.48	10
44.5	344			54.5	12
44.52	358			54.52	10
44.54	383			54.54	13
44.56	359			54.56	16
44.58	376			54.58	20
44.6	332			54.6	18
44.62	326			54.62	14
44.64	288			54.64	12
44.66	264			54.66	23
44.68	224			54.68	18
44.7	216			54.7	23
44.72	200			54.72	18
44.74	180			54.74	9
44.76	169			54.76	10
44.78	152			54.78	10
44.8	147			54.8	9
44.82	148			54.82	6
44.84	160			54.84	2
44.86	149			54.86	5
44.88	138			54.88	4
44.9	128			54.9	7
44.92	114			54.92	2
44.94	126			54.94	17
44.96	118			54.96	8
44.98	129			54.98	0
45	128			55	0
45.02	120			55.02	5
45.04	119			55.04	0
45.06	125			55.06	2
45.08	125			55.08	3
45.1	123			55.1	0
45.12	125			55.12	2
45.14	106			55.14	7
45.16	135			55.16	1
45.18	130			55.18	0
45.2	110			55.2	3
45.22	128			55.22	0
45.24	129			55.24	2
45.26	122			55.26	8
45.28	131			55.28	1
45.3	130			55.3	4
45.32	160			55.32	1
45.34	207			55.34	6
45.36	328			55.36	15
45.38	512			55.38	15
45.4	648			55.4	10
45.42	496			55.42	10
45.44	326			55.44	1
45.46	266			55.46	6
45.48	313			55.48	7
45.5	402			55.5	8
45.52	428			55.52	0
45.54	333			55.54	0
45.56	225			55.56	0
45.58	169			55.58	3
45.6	178			55.6	10
45.62	160			55.62	0
45.64	139			55.64	6
45.66	137			55.66	7
45.68	101			55.68	3
45.7	117			55.7	7
45.72	122			55.72	4
45.74	126			55.74	1
45.76	105			55.76	4
45.78	133			55.78	0
45.8	131			55.8	0
45.82	114			55.82	9
45.84	120			55.84	2
45.86	128			55.86	0
45.88	128			55.88	0
45.9	114			55.9	4
45.92	129			55.92	5
45.94	122			55.94	2
45.96	125			55.96	8
45.98	141			55.98	5
46	142			56	8
46.02	129			56.02	0
46.04	126			56.04	3
46.06	119			56.06	0
46.08	153			56.08	4
46.1	159			56.1	9
46.12	139			56.12	7
46.14	148			56.14	0
46.16	163			56.16	1
46.18	169			56.18	11
46.2	218			56.2	1
46.22	202			56.22	13
46.24	221			56.24	16
46.26	239			56.26	9
46.28	218			56.28	13
46.3	258			56.3	32
46.32	302			56.32	29
46.34	377			56.34	36
46.36	400			56.36	32
46.38	373			56.38	31
46.4	410			56.4	39
46.42	434			56.42	40
46.44	473			56.44	35
46.46	472			56.46	14
46.48	582			56.48	36
46.5	628			56.5	21
46.52	690			56.52	10
46.54	743			56.54	8
46.56	813			56.56	13
46.58	823			56.58	9
46.6	781			56.6	12
46.62	683			56.62	10
46.64	660			56.64	14
46.66	599			56.66	7
46.68	583			56.68	12
46.7	537			56.7	12
46.72	475			56.72	7
46.74	410			56.74	0
46.76	371			56.76	8
46.78	304			56.78	3
46.8	288			56.8	2
46.82	240			56.82	0
46.84	220			56.84	4
46.86	259			56.86	8
46.88	224			56.88	18
46.9	244			56.9	6
46.92	207			56.92	4
46.94	215			56.94	4
46.96	235			56.96	11
46.98	244			56.98	10
47	241			57	17
47.02	242			57.02	6
47.04	260			57.04	6
47.06	263			57.06	12
47.08	306			57.08	9
47.1	290			57.1	9
47.12	248			57.12	4
47.14	230			57.14	9
47.16	241			57.16	0
47.18	206			57.18	7
47.2	195			57.2	8
47.22	206			57.22	7
47.24	173			57.24	1
47.26	167			57.26	7
47.28	154			57.28	6
47.3	164			57.3	3
47.32	138			57.32	6
47.34	123			57.34	1
47.36	154			57.36	4
47.38	133			57.38	2
47.4	119			57.4	2
47.42	119			57.42	0
47.44	133			57.44	0
47.46	119			57.46	6
47.48	137			57.48	1
47.5	116			57.5	11
47.52	125			57.52	4
47.54	130			57.54	3
47.56	130			57.56	2
47.58	135			57.58	0
47.6	127			57.6	7
47.62	127			57.62	1
47.64	138			57.64	1
47.66	127			57.66	1
47.68	115			57.68	10
47.7	119			57.7	3
47.72	134			57.72	7
47.74	151			57.74	4
47.76	133			57.76	9
47.78	148			57.78	7
47.8	139			57.8	6
47.82	168			57.82	4
47.84	158			57.84	3
47.86	172			57.86	17
47.88	155			57.88	5
47.9	149			57.9	8
47.92	175			57.92	0
47.94	181			57.94	0
47.96	180			57.96	5
47.98	187			57.98	11
48	232			58	5
48.02	227			58.02	3
48.04	247			58.04	4
48.06	260			58.06	12
48.08	289			58.08	6
48.1	303			58.1	7
48.12	347			58.12	3
48.14	371			58.14	0
48.16	430			58.16	1
48.18	493			58.18	14
48.2	549			58.2	9
48.22	596			58.22	8
48.24	676			58.24	8
48.26	802			58.26	10
48.28	829			58.28	8
48.3	880			58.3	12
48.32	840			58.32	12
48.34	731			58.34	0
48.36	701			58.36	8
48.38	691			58.38	10
48.4	647			58.4	6
48.42	599			58.42	8
48.44	539			58.44	15
48.46	477			58.46	22
48.48	436			58.48	24
48.5	363			58.5	22
48.52	290			58.52	13
48.54	257			58.54	24
48.56	272			58.56	17
48.58	238			58.58	5
48.6	208			58.6	6
48.62	197			58.62	3
48.64	167			58.64	5
48.66	179			58.66	3
48.68	178			58.68	10
48.7	161			58.7	1
48.72	145			58.72	0
48.74	135			58.74	11
48.76	133			58.76	13
48.78	143			58.78	7
48.8	140			58.8	11
48.82	122			58.82	15
48.84	120			58.84	7
48.86	96			58.86	8
48.88	106			58.88	12
48.9	113			58.9	8
48.92	105			58.92	11
48.94	108			58.94	24
48.96	121			58.96	9
48.98	104			58.98	14
49	111			59	25
49.02	119			59.02	23
49.04	125			59.04	16
49.06	136			59.06	20
49.08	128			59.08	14
49.1	129			59.1	10
49.12	117			59.12	16
49.14	125			59.14	12
49.16	117			59.16	1
49.18	114			59.18	5
49.2	126			59.2	14
49.22	130			59.22	0
49.24	126			59.24	4
49.26	128			59.26	9
49.28	156			59.28	8
49.3	123			59.3	15
49.32	143			59.32	11
49.34	155			59.34	2
49.36	138			59.36	3
49.38	141			59.38	4
49.4	141			59.4	11
49.42	137			59.42	7
49.44	137			59.44	6
49.46	139			59.46	5
49.48	132			59.48	0
49.5	133			59.5	8
49.52	127			59.52	4
49.54	125			59.54	6
49.56	103			59.56	5
49.58	108			59.58	5
49.6	116			59.6	8
49.62	134			59.62	2
49.64	107			59.64	12
49.66	114			59.66	4
49.68	104			59.68	1
49.7	131			59.7	6
49.72	103			59.72	0
49.74	97			59.74	0
49.76	98			59.76	0
49.78	91			59.78	3
49.8	96			59.8	3
49.82	101			59.82	4
49.84	107			59.84	7
49.86	96			59.86	4
49.88	97			59.88	6
49.9	112			59.9	5
49.92	99			59.92	9
[truncated: 1,503 more rows]

## Sheet: Table 1
Sample: 022764714 (o)
Comment: 20 deg/min, for metal
Group: [Qual-Quant.] Sta-Metal (23)
Quantitative result
	Analyte	Result	Proc-Calc	Line	Net Int.	BG Int.
	Na	0.436152	Quant.-FP	Na Ka	1.152	0.005
	O	0.428332	Quant.-FP	O Ka	0.049	0
	C	0.130906	Quant.-FP	C Ka	0.172	0
	S	0.002532	Quant.-FP	S Ka	0.443	0.041
	Si	0.001656	Quant.-FP	Si Ka	0.075	0.004
	K	0.00031	Quant.-FP	K Ka	0.436	0.04
	Ca	0.000112	Quant.-FP	Ca Ka	0.558	0.045
